# Supplementary material for: Board interlocks and Corporate Social Responsibility data in the Mexican Stock Exchange
Source: Data Brief. 2022 May 4;42:108231. doi: 10.1016/j.dib.2022.108231 (PMC9118658; doi:10.1016/j.dib.2022.108231)
Supplement: Supplementary file 1 [file mmc1.zip]

Archive with 32 entries (27 files):
- Birds of a feather certify final.docx
- Data in brief/__MACOSX/
- Data in brief/__MACOSX/Data in brief/
- Data in brief/__MACOSX/Data in brief/._Board interlocks data.docx
- Data in brief/__MACOSX/Data in brief/Matrices CSV/
- Data in brief/__MACOSX/Data in brief/Matrices CSV/._Board Interlocks 2011.csv
- Data in brief/__MACOSX/Data in brief/Matrices CSV/._Business group 2011 - prod.csv
- Data in brief/__MACOSX/Data in brief/Matrices CSV/._Business group 2011 - same.csv
- Data in brief/__MACOSX/Data in brief/Matrices CSV/._CEO duality 2011.csv
- Data in brief/__MACOSX/Data in brief/Matrices CSV/._CEO power 2011.csv
- Data in brief/__MACOSX/Data in brief/Matrices CSV/._ESR Certification 2012.csv
- Data in brief/__MACOSX/Data in brief/Matrices CSV/._Industry 2011.csv
- Data in brief/__MACOSX/Data in brief/Matrices CSV/._Markov clustering 2011.csv
- Data in brief/__MACOSX/Data in brief/Matrices CSV/._Reach centrality 2011.csv
- Data in brief/__MACOSX/Data in brief/Matrices CSV/._ROA 2011.csv
- Data in brief/__MACOSX/Data in brief/Matrices CSV/._Total assets 2011.csv
- Data in brief/__MACOSX/Data in brief/Matrices CSV/._Two mode board members 2001-2011.csv
- Data in brief/Data in brief/
- Data in brief/Data in brief/Matrices CSV/
- Data in brief/Data in brief/Matrices CSV/Board Interlocks 2011.csv
- Data in brief/Data in brief/Matrices CSV/Business group 2011 - prod.csv
- Data in brief/Data in brief/Matrices CSV/Business group 2011 - same.csv
- Data in brief/Data in brief/Matrices CSV/CEO duality 2011.csv
- Data in brief/Data in brief/Matrices CSV/CEO power 2011.csv
- Data in brief/Data in brief/Matrices CSV/ESR Certification 2012.csv
- Data in brief/Data in brief/Matrices CSV/Industry 2011.csv
- Data in brief/Data in brief/Matrices CSV/Markov clustering 2011.csv
- Data in brief/Data in brief/Matrices CSV/Reach centrality 2011.csv
- Data in brief/Data in brief/Matrices CSV/ROA 2011.csv
- Data in brief/Data in brief/Matrices CSV/Total assets 2011.csv
- Data in brief/Data in brief/Matrices CSV/Two mode board members 2001-2011.csv
- Title page.docx
