# Supplementary material for: Board interlocks and Corporate Social Responsibility data in the Mexican Stock Exchange
Source: Data Brief. 2022 May 4;42:108231. doi: 10.1016/j.dib.2022.108231 (PMC9118658; doi:10.1016/j.dib.2022.108231)
Supplement: Supplementary file 1 [file mmc1.zip › Data in brief/Data in brief/Matrices CSV/Business group 2011 - same.csv]

		1	2	3	4	5	6	7	8	9	10	11	12	13	14	15	16	17	18	19	20	21	22	23	24	25	26	27	28	29	30	31	32	33	34	35	36	37	38	39	40	41	42	43	44	45	46	47	48
		ACCELSA	ACTINVR	AHMSA	ALFA	ALSEA	AMX	ARA	ARISTOS	ASUR	AUTLAN	AXTEL	AZTECA	BACHOCO	BACOEMR	BAFAR	BAREGIO	BAZTECA	BBVA	BEVIDES	BIMBO	BINTER	BOLSA	C	CABLE	CAMINO	CASITA	CEMEX	CERAMIC	CICSA	CIDMEGA	CIE	CINMOBI	CITIMEX	CMOCTEZ	CMR	COLLADO	COMERCI	COMPARC	CONVER	CREAL	CSUISSE	CYDSASA	DINE	EDOARDO	ELEKTRA	FACILSA	FEMSA	FERROMEX
1	ACCELSA	1	1	1	0	1	0	1	1	1	1	0	0	0	1	1	1	0	1	1	1	1	1	1	0	1	1	0	1	0	1	0	1	1	1	1	1	1	1	1	1	1	0	1	1	0	1	0	1
2	ACTINVR	1	1	1	0	1	0	1	1	1	1	0	0	0	1	1	1	0	1	1	1	1	1	1	0	1	1	0	1	0	1	0	1	1	1	1	1	1	1	1	1	1	0	1	1	0	1	0	1
3	AHMSA	1	1	1	0	1	0	1	1	1	1	0	0	0	1	1	1	0	1	1	1	1	1	1	0	1	1	0	1	0	1	0	1	1	1	1	1	1	1	1	1	1	0	1	1	0	1	0	1
4	ALFA	0	0	0	1	0	0	0	0	0	0	0	0	0	0	0	0	0	0	0	0	0	0	0	0	0	0	0	0	0	0	0	0	0	0	0	0	0	0	0	0	0	0	0	0	0	0	0	0
5	ALSEA	1	1	1	0	1	0	1	1	1	1	0	0	0	1	1	1	0	1	1	1	1	1	1	0	1	1	0	1	0	1	0	1	1	1	1	1	1	1	1	1	1	0	1	1	0	1	0	1
6	AMX	0	0	0	0	0	1	0	0	0	0	0	0	0	0	0	0	0	0	0	0	0	0	0	0	0	0	0	0	1	0	0	0	0	0	0	0	0	0	0	0	0	0	0	0	0	0	0	0
7	ARA	1	1	1	0	1	0	1	1	1	1	0	0	0	1	1	1	0	1	1	1	1	1	1	0	1	1	0	1	0	1	0	1	1	1	1	1	1	1	1	1	1	0	1	1	0	1	0	1
8	ARISTOS	1	1	1	0	1	0	1	1	1	1	0	0	0	1	1	1	0	1	1	1	1	1	1	0	1	1	0	1	0	1	0	1	1	1	1	1	1	1	1	1	1	0	1	1	0	1	0	1
9	ASUR	1	1	1	0	1	0	1	1	1	1	0	0	0	1	1	1	0	1	1	1	1	1	1	0	1	1	0	1	0	1	0	1	1	1	1	1	1	1	1	1	1	0	1	1	0	1	0	1
10	AUTLAN	1	1	1	0	1	0	1	1	1	1	0	0	0	1	1	1	0	1	1	1	1	1	1	0	1	1	0	1	0	1	0	1	1	1	1	1	1	1	1	1	1	0	1	1	0	1	0	1
11	AXTEL	0	0	0	0	0	0	0	0	0	0	1	0	0	0	0	0	0	0	0	0	0	0	0	0	0	0	1	0	0	0	0	0	0	0	0	0	0	0	0	0	0	0	0	0	0	0	0	0
12	AZTECA	0	0	0	0	0	0	0	0	0	0	0	1	0	0	0	0	1	0	0	0	0	0	0	0	0	0	0	0	0	0	0	0	0	0	0	0	0	0	0	0	0	0	0	0	1	0	0	0
13	BACHOCO	0	0	0	0	0	0	0	0	0	0	0	0	1	0	0	0	0	0	0	0	0	0	0	0	0	0	0	0	0	0	0	0	0	0	0	0	0	0	0	0	0	0	0	0	0	0	0	0
14	BACOEMR	1	1	1	0	1	0	1	1	1	1	0	0	0	1	1	1	0	1	1	1	1	1	1	0	1	1	0	1	0	1	0	1	1	1	1	1	1	1	1	1	1	0	1	1	0	1	0	1
15	BAFAR	1	1	1	0	1	0	1	1	1	1	0	0	0	1	1	1	0	1	1	1	1	1	1	0	1	1	0	1	0	1	0	1	1	1	1	1	1	1	1	1	1	0	1	1	0	1	0	1
16	BAREGIO	1	1	1	0	1	0	1	1	1	1	0	0	0	1	1	1	0	1	1	1	1	1	1	0	1	1	0	1	0	1	0	1	1	1	1	1	1	1	1	1	1	0	1	1	0	1	0	1
17	BAZTECA	0	0	0	0	0	0	0	0	0	0	0	1	0	0	0	0	1	0	0	0	0	0	0	0	0	0	0	0	0	0	0	0	0	0	0	0	0	0	0	0	0	0	0	0	1	0	0	0
18	BBVA	1	1	1	0	1	0	1	1	1	1	0	0	0	1	1	1	0	1	1	1	1	1	1	0	1	1	0	1	0	1	0	1	1	1	1	1	1	1	1	1	1	0	1	1	0	1	0	1
19	BEVIDES	1	1	1	0	1	0	1	1	1	1	0	0	0	1	1	1	0	1	1	1	1	1	1	0	1	1	0	1	0	1	0	1	1	1	1	1	1	1	1	1	1	0	1	1	0	1	0	1
20	BIMBO	1	1	1	0	1	0	1	1	1	1	0	0	0	1	1	1	0	1	1	1	1	1	1	0	1	1	0	1	0	1	0	1	1	1	1	1	1	1	1	1	1	0	1	1	0	1	0	1
21	BINTER	1	1	1	0	1	0	1	1	1	1	0	0	0	1	1	1	0	1	1	1	1	1	1	0	1	1	0	1	0	1	0	1	1	1	1	1	1	1	1	1	1	0	1	1	0	1	0	1
22	BOLSA	1	1	1	0	1	0	1	1	1	1	0	0	0	1	1	1	0	1	1	1	1	1	1	0	1	1	0	1	0	1	0	1	1	1	1	1	1	1	1	1	1	0	1	1	0	1	0	1
23	C	1	1	1	0	1	0	1	1	1	1	0	0	0	1	1	1	0	1	1	1	1	1	1	0	1	1	0	1	0	1	0	1	1	1	1	1	1	1	1	1	1	0	1	1	0	1	0	1
24	CABLE	0	0	0	0	0	0	0	0	0	0	0	0	0	0	0	0	0	0	0	0	0	0	0	1	0	0	0	0	0	0	1	0	0	0	0	0	0	0	0	0	0	0	0	0	0	0	0	0
25	CAMINO	1	1	1	0	1	0	1	1	1	1	0	0	0	1	1	1	0	1	1	1	1	1	1	0	1	1	0	1	0	1	0	1	1	1	1	1	1	1	1	1	1	0	1	1	0	1	0	1
26	CASITA	1	1	1	0	1	0	1	1	1	1	0	0	0	1	1	1	0	1	1	1	1	1	1	0	1	1	0	1	0	1	0	1	1	1	1	1	1	1	1	1	1	0	1	1	0	1	0	1
27	CEMEX	0	0	0	0	0	0	0	0	0	0	1	0	0	0	0	0	0	0	0	0	0	0	0	0	0	0	1	0	0	0	0	0	0	0	0	0	0	0	0	0	0	0	0	0	0	0	0	0
28	CERAMIC	1	1	1	0	1	0	1	1	1	1	0	0	0	1	1	1	0	1	1	1	1	1	1	0	1	1	0	1	0	1	0	1	1	1	1	1	1	1	1	1	1	0	1	1	0	1	0	1
29	CICSA	0	0	0	0	0	1	0	0	0	0	0	0	0	0	0	0	0	0	0	0	0	0	0	0	0	0	0	0	1	0	0	0	0	0	0	0	0	0	0	0	0	0	0	0	0	0	0	0
30	CIDMEGA	1	1	1	0	1	0	1	1	1	1	0	0	0	1	1	1	0	1	1	1	1	1	1	0	1	1	0	1	0	1	0	1	1	1	1	1	1	1	1	1	1	0	1	1	0	1	0	1
31	CIE	0	0	0	0	0	0	0	0	0	0	0	0	0	0	0	0	0	0	0	0	0	0	0	1	0	0	0	0	0	0	1	0	0	0	0	0	0	0	0	0	0	0	0	0	0	0	0	0
32	CINMOBI	1	1	1	0	1	0	1	1	1	1	0	0	0	1	1	1	0	1	1	1	1	1	1	0	1	1	0	1	0	1	0	1	1	1	1	1	1	1	1	1	1	0	1	1	0	1	0	1
33	CITIMEX	1	1	1	0	1	0	1	1	1	1	0	0	0	1	1	1	0	1	1	1	1	1	1	0	1	1	0	1	0	1	0	1	1	1	1	1	1	1	1	1	1	0	1	1	0	1	0	1
34	CMOCTEZ	1	1	1	0	1	0	1	1	1	1	0	0	0	1	1	1	0	1	1	1	1	1	1	0	1	1	0	1	0	1	0	1	1	1	1	1	1	1	1	1	1	0	1	1	0	1	0	1
35	CMR	1	1	1	0	1	0	1	1	1	1	0	0	0	1	1	1	0	1	1	1	1	1	1	0	1	1	0	1	0	1	0	1	1	1	1	1	1	1	1	1	1	0	1	1	0	1	0	1
36	COLLADO	1	1	1	0	1	0	1	1	1	1	0	0	0	1	1	1	0	1	1	1	1	1	1	0	1	1	0	1	0	1	0	1	1	1	1	1	1	1	1	1	1	0	1	1	0	1	0	1
37	COMERCI	1	1	1	0	1	0	1	1	1	1	0	0	0	1	1	1	0	1	1	1	1	1	1	0	1	1	0	1	0	1	0	1	1	1	1	1	1	1	1	1	1	0	1	1	0	1	0	1
38	COMPARC	1	1	1	0	1	0	1	1	1	1	0	0	0	1	1	1	0	1	1	1	1	1	1	0	1	1	0	1	0	1	0	1	1	1	1	1	1	1	1	1	1	0	1	1	0	1	0	1
39	CONVER	1	1	1	0	1	0	1	1	1	1	0	0	0	1	1	1	0	1	1	1	1	1	1	0	1	1	0	1	0	1	0	1	1	1	1	1	1	1	1	1	1	0	1	1	0	1	0	1
40	CREAL	1	1	1	0	1	0	1	1	1	1	0	0	0	1	1	1	0	1	1	1	1	1	1	0	1	1	0	1	0	1	0	1	1	1	1	1	1	1	1	1	1	0	1	1	0	1	0	1
41	CSUISSE	1	1	1	0	1	0	1	1	1	1	0	0	0	1	1	1	0	1	1	1	1	1	1	0	1	1	0	1	0	1	0	1	1	1	1	1	1	1	1	1	1	0	1	1	0	1	0	1
42	CYDSASA	0	0	0	0	0	0	0	0	0	0	0	0	0	0	0	0	0	0	0	0	0	0	0	0	0	0	0	0	0	0	0	0	0	0	0	0	0	0	0	0	0	1	0	0	0	0	0	0
43	DINE	1	1	1	0	1	0	1	1	1	1	0	0	0	1	1	1	0	1	1	1	1	1	1	0	1	1	0	1	0	1	0	1	1	1	1	1	1	1	1	1	1	0	1	1	0	1	0	1
44	EDOARDO	1	1	1	0	1	0	1	1	1	1	0	0	0	1	1	1	0	1	1	1	1	1	1	0	1	1	0	1	0	1	0	1	1	1	1	1	1	1	1	1	1	0	1	1	0	1	0	1
45	ELEKTRA	0	0	0	0	0	0	0	0	0	0	0	1	0	0	0	0	1	0	0	0	0	0	0	0	0	0	0	0	0	0	0	0	0	0	0	0	0	0	0	0	0	0	0	0	1	0	0	0
46	FACILSA	1	1	1	0	1	0	1	1	1	1	0	0	0	1	1	1	0	1	1	1	1	1	1	0	1	1	0	1	0	1	0	1	1	1	1	1	1	1	1	1	1	0	1	1	0	1	0	1
47	FEMSA	0	0	0	0	0	0	0	0	0	0	0	0	0	0	0	0	0	0	0	0	0	0	0	0	0	0	0	0	0	0	0	0	0	0	0	0	0	0	0	0	0	0	0	0	0	0	1	0
48	FERROMEX	1	1	1	0	1	0	1	1	1	1	0	0	0	1	1	1	0	1	1	1	1	1	1	0	1	1	0	1	0	1	0	1	1	1	1	1	1	1	1	1	1	0	1	1	0	1	0	1
49	FINDEP	1	1	1	0	1	0	1	1	1	1	0	0	0	1	1	1	0	1	1	1	1	1	1	0	1	1	0	1	0	1	0	1	1	1	1	1	1	1	1	1	1	0	1	1	0	1	0	1
50	FORD	1	1	1	0	1	0	1	1	1	1	0	0	0	1	1	1	0	1	1	1	1	1	1	0	1	1	0	1	0	1	0	1	1	1	1	1	1	1	1	1	1	0	1	1	0	1	0	1
51	FRAGUA	1	1	1	0	1	0	1	1	1	1	0	0	0	1	1	1	0	1	1	1	1	1	1	0	1	1	0	1	0	1	0	1	1	1	1	1	1	1	1	1	1	0	1	1	0	1	0	1
52	FRES	0	0	0	0	0	0	0	0	0	0	0	0	0	0	0	0	0	0	0	0	0	0	0	0	0	0	0	0	0	0	0	0	0	0	0	0	0	0	0	0	0	0	0	0	0	0	0	0
53	GAP	1	1	1	0	1	0	1	1	1	1	0	0	0	1	1	1	0	1	1	1	1	1	1	0	1	1	0	1	0	1	0	1	1	1	1	1	1	1	1	1	1	0	1	1	0	1	0	1
54	GBM	1	1	1	0	1	0	1	1	1	1	0	0	0	1	1	1	0	1	1	1	1	1	1	0	1	1	0	1	0	1	0	1	1	1	1	1	1	1	1	1	1	0	1	1	0	1	0	1
55	GCARSO	0	0	0	0	0	1	0	0	0	0	0	0	0	0	0	0	0	0	0	0	0	0	0	0	0	0	0	0	1	0	0	0	0	0	0	0	0	0	0	0	0	0	0	0	0	0	0	0
56	GCC	1	1	1	0	1	0	1	1	1	1	0	0	0	1	1	1	0	1	1	1	1	1	1	0	1	1	0	1	0	1	0	1	1	1	1	1	1	1	1	1	1	0	1	1	0	1	0	1
57	GENSEG	1	1	1	0	1	0	1	1	1	1	0	0	0	1	1	1	0	1	1	1	1	1	1	0	1	1	0	1	0	1	0	1	1	1	1	1	1	1	1	1	1	0	1	1	0	1	0	1
58	GEO	1	1	1	0	1	0	1	1	1	1	0	0	0	1	1	1	0	1	1	1	1	1	1	0	1	1	0	1	0	1	0	1	1	1	1	1	1	1	1	1	1	0	1	1	0	1	0	1
59	GEUSA	1	1	1	0	1	0	1	1	1	1	0	0	0	1	1	1	0	1	1	1	1	1	1	0	1	1	0	1	0	1	0	1	1	1	1	1	1	1	1	1	1	0	1	1	0	1	0	1
60	GFAMSA	1	1	1	0	1	0	1	1	1	1	0	0	0	1	1	1	0	1	1	1	1	1	1	0	1	1	0	1	0	1	0	1	1	1	1	1	1	1	1	1	1	0	1	1	0	1	0	1
61	GFINBUR	1	1	1	0	1	0	1	1	1	1	0	0	0	1	1	1	0	1	1	1	1	1	1	0	1	1	0	1	0	1	0	1	1	1	1	1	1	1	1	1	1	0	1	1	0	1	0	1
62	GFINTER	1	1	1	0	1	0	1	1	1	1	0	0	0	1	1	1	0	1	1	1	1	1	1	0	1	1	0	1	0	1	0	1	1	1	1	1	1	1	1	1	1	0	1	1	0	1	0	1
63	GFMULTI	1	1	1	0	1	0	1	1	1	1	0	0	0	1	1	1	0	1	1	1	1	1	1	0	1	1	0	1	0	1	0	1	1	1	1	1	1	1	1	1	1	0	1	1	0	1	0	1
64	GFNORTE	1	1	1	0	1	0	1	1	1	1	0	0	0	1	1	1	0	1	1	1	1	1	1	0	1	1	0	1	0	1	0	1	1	1	1	1	1	1	1	1	1	0	1	1	0	1	0	1
65	GIGANTE	1	1	1	0	1	0	1	1	1	1	0	0	0	1	1	1	0	1	1	1	1	1	1	0	1	1	0	1	0	1	0	1	1	1	1	1	1	1	1	1	1	0	1	1	0	1	0	1
66	GISSA	1	1	1	0	1	0	1	1	1	1	0	0	0	1	1	1	0	1	1	1	1	1	1	0	1	1	0	1	0	1	0	1	1	1	1	1	1	1	1	1	1	0	1	1	0	1	0	1
67	GMACMA	1	1	1	0	1	0	1	1	1	1	0	0	0	1	1	1	0	1	1	1	1	1	1	0	1	1	0	1	0	1	0	1	1	1	1	1	1	1	1	1	1	0	1	1	0	1	0	1
68	GMARTI	1	1	1	0	1	0	1	1	1	1	0	0	0	1	1	1	0	1	1	1	1	1	1	0	1	1	0	1	0	1	0	1	1	1	1	1	1	1	1	1	1	0	1	1	0	1	0	1
69	GMD	1	1	1	0	1	0	1	1	1	1	0	0	0	1	1	1	0	1	1	1	1	1	1	0	1	1	0	1	0	1	0	1	1	1	1	1	1	1	1	1	1	0	1	1	0	1	0	1
70	GMDR	1	1	1	0	1	0	1	1	1	1	0	0	0	1	1	1	0	1	1	1	1	1	1	0	1	1	0	1	0	1	0	1	1	1	1	1	1	1	1	1	1	0	1	1	0	1	0	1
71	GMEXICO	1	1	1	0	1	0	1	1	1	1	0	0	0	1	1	1	0	1	1	1	1	1	1	0	1	1	0	1	0	1	0	1	1	1	1	1	1	1	1	1	1	0	1	1	0	1	0	1
72	GMODELO	1	1	1	0	1	0	1	1	1	1	0	0	0	1	1	1	0	1	1	1	1	1	1	0	1	1	0	1	0	1	0	1	1	1	1	1	1	1	1	1	1	0	1	1	0	1	0	1
73	GNP	0	0	0	0	0	0	0	0	0	0	0	0	0	0	0	0	0	0	0	0	0	0	0	0	0	0	0	0	0	0	0	0	0	0	0	0	0	0	0	0	0	0	0	0	0	0	0	0
74	GPH	0	0	0	0	0	0	0	0	0	0	0	0	0	0	0	0	0	0	0	0	0	0	0	0	0	0	0	0	0	0	0	0	0	0	0	0	0	0	0	0	0	0	0	0	0	0	0	0
75	GPROFUT	1	1	1	0	1	0	1	1	1	1	0	0	0	1	1	1	0	1	1	1	1	1	1	0	1	1	0	1	0	1	0	1	1	1	1	1	1	1	1	1	1	0	1	1	0	1	0	1
76	GRUMA	0	0	0	0	0	0	0	0	0	0	0	0	0	0	0	0	0	0	0	0	0	0	0	0	0	0	0	0	0	0	0	0	0	0	0	0	0	0	0	0	0	0	0	0	0	0	0	0
77	HERDEZ	0	0	0	0	0	0	0	0	0	0	0	0	0	0	0	0	0	0	0	0	0	0	0	0	0	0	0	0	0	0	0	0	0	0	0	0	0	0	0	0	0	0	0	0	0	0	0	0
78	HICOAM	1	1	1	0	1	0	1	1	1	1	0	0	0	1	1	1	0	1	1	1	1	1	1	0	1	1	0	1	0	1	0	1	1	1	1	1	1	1	1	1	1	0	1	1	0	1	0	1
79	HILASAL	1	1	1	0	1	0	1	1	1	1	0	0	0	1	1	1	0	1	1	1	1	1	1	0	1	1	0	1	0	1	0	1	1	1	1	1	1	1	1	1	1	0	1	1	0	1	0	1
80	HOGAR	1	1	1	0	1	0	1	1	1	1	0	0	0	1	1	1	0	1	1	1	1	1	1	0	1	1	0	1	0	1	0	1	1	1	1	1	1	1	1	1	1	0	1	1	0	1	0	1
81	HOMEX	1	1	1	0	1	0	1	1	1	1	0	0	0	1	1	1	0	1	1	1	1	1	1	0	1	1	0	1	0	1	0	1	1	1	1	1	1	1	1	1	1	0	1	1	0	1	0	1
82	HSBC	1	1	1	0	1	0	1	1	1	1	0	0	0	1	1	1	0	1	1	1	1	1	1	0	1	1	0	1	0	1	0	1	1	1	1	1	1	1	1	1	1	0	1	1	0	1	0	1
83	ICA	1	1	1	0	1	0	1	1	1	1	0	0	0	1	1	1	0	1	1	1	1	1	1	0	1	1	0	1	0	1	0	1	1	1	1	1	1	1	1	1	1	0	1	1	0	1	0	1
84	ICH	0	0	0	0	0	0	0	0	0	0	0	0	0	0	0	0	0	0	0	0	0	0	0	0	0	0	0	0	0	0	0	0	0	0	0	0	0	0	0	0	0	0	0	0	0	0	0	0
85	IDEAL	0	0	0	0	0	1	0	0	0	0	0	0	0	0	0	0	0	0	0	0	0	0	0	0	0	0	0	0	1	0	0	0	0	0	0	0	0	0	0	0	0	0	0	0	0	0	0	0
86	INGBANK	1	1	1	0	1	0	1	1	1	1	0	0	0	1	1	1	0	1	1	1	1	1	1	0	1	1	0	1	0	1	0	1	1	1	1	1	1	1	1	1	1	0	1	1	0	1	0	1
87	INVEX	1	1	1	0	1	0	1	1	1	1	0	0	0	1	1	1	0	1	1	1	1	1	1	0	1	1	0	1	0	1	0	1	1	1	1	1	1	1	1	1	1	0	1	1	0	1	0	1
88	KIMBER	1	1	1	0	1	0	1	1	1	1	0	0	0	1	1	1	0	1	1	1	1	1	1	0	1	1	0	1	0	1	0	1	1	1	1	1	1	1	1	1	1	0	1	1	0	1	0	1
89	KOF	0	0	0	0	0	0	0	0	0	0	0	0	0	0	0	0	0	0	0	0	0	0	0	0	0	0	0	0	0	0	0	0	0	0	0	0	0	0	0	0	0	0	0	0	0	0	1	0
90	KUO	0	0	0	0	0	0	0	0	0	0	0	0	0	0	0	0	0	0	0	0	0	0	0	0	0	0	0	0	0	0	0	0	0	0	0	0	0	0	0	0	0	0	0	0	0	0	0	0
91	LAB	1	1	1	0	1	0	1	1	1	1	0	0	0	1	1	1	0	1	1	1	1	1	1	0	1	1	0	1	0	1	0	1	1	1	1	1	1	1	1	1	1	0	1	1	0	1	0	1
92	LAMOSA	1	1	1	0	1	0	1	1	1	1	0	0	0	1	1	1	0	1	1	1	1	1	1	0	1	1	0	1	0	1	0	1	1	1	1	1	1	1	1	1	1	0	1	1	0	1	0	1
93	LASEG	1	1	1	0	1	0	1	1	1	1	0	0	0	1	1	1	0	1	1	1	1	1	1	0	1	1	0	1	0	1	0	1	1	1	1	1	1	1	1	1	1	0	1	1	0	1	0	1
94	LIVEPOL	1	1	1	0	1	0	1	1	1	1	0	0	0	1	1	1	0	1	1	1	1	1	1	0	1	1	0	1	0	1	0	1	1	1	1	1	1	1	1	1	1	0	1	1	0	1	0	1
95	MASECA	0	0	0	0	0	0	0	0	0	0	0	0	0	0	0	0	0	0	0	0	0	0	0	0	0	0	0	0	0	0	0	0	0	0	0	0	0	0	0	0	0	0	0	0	0	0	0	0
96	MAXCOM	0	0	0	0	0	0	0	0	0	0	0	0	0	0	0	0	0	0	0	0	0	0	0	0	0	0	0	0	0	0	0	0	0	0	0	0	0	0	0	0	0	0	0	0	0	0	0	0
97	MEDICA	1	1	1	0	1	0	1	1	1	1	0	0	0	1	1	1	0	1	1	1	1	1	1	0	1	1	0	1	0	1	0	1	1	1	1	1	1	1	1	1	1	0	1	1	0	1	0	1
98	MEGA	0	0	0	0	0	0	0	0	0	0	0	0	1	0	0	0	0	0	0	0	0	0	0	0	0	0	0	0	0	0	0	0	0	0	0	0	0	0	0	0	0	0	0	0	0	0	0	0
99	MEXCHEM	1	1	1	0	1	0	1	1	1	1	0	0	0	1	1	1	0	1	1	1	1	1	1	0	1	1	0	1	0	1	0	1	1	1	1	1	1	1	1	1	1	0	1	1	0	1	0	1
100	MINSA	1	1	1	0	1	0	1	1	1	1	0	0	0	1	1	1	0	1	1	1	1	1	1	0	1	1	0	1	0	1	0	1	1	1	1	1	1	1	1	1	1	0	1	1	0	1	0	1
101	NEMAK	1	1	1	0	1	0	1	1	1	1	0	0	0	1	1	1	0	1	1	1	1	1	1	0	1	1	0	1	0	1	0	1	1	1	1	1	1	1	1	1	1	0	1	1	0	1	0	1
102	NRF	1	1	1	0	1	0	1	1	1	1	0	0	0	1	1	1	0	1	1	1	1	1	1	0	1	1	0	1	0	1	0	1	1	1	1	1	1	1	1	1	1	0	1	1	0	1	0	1
103	NUTRISA	1	1	1	0	1	0	1	1	1	1	0	0	0	1	1	1	0	1	1	1	1	1	1	0	1	1	0	1	0	1	0	1	1	1	1	1	1	1	1	1	1	0	1	1	0	1	0	1
104	OMA	1	1	1	0	1	0	1	1	1	1	0	0	0	1	1	1	0	1	1	1	1	1	1	0	1	1	0	1	0	1	0	1	1	1	1	1	1	1	1	1	1	0	1	1	0	1	0	1
105	PASA	0	0	0	0	0	0	0	0	0	0	0	0	0	0	0	0	0	0	0	0	0	0	0	0	0	0	0	0	0	0	0	0	0	0	0	0	0	0	0	0	0	0	0	0	0	0	0	0
106	PATRIA	1	1	1	0	1	0	1	1	1	1	0	0	0	1	1	1	0	1	1	1	1	1	1	0	1	1	0	1	0	1	0	1	1	1	1	1	1	1	1	1	1	0	1	1	0	1	0	1
107	PATRIMO	1	1	1	0	1	0	1	1	1	1	0	0	0	1	1	1	0	1	1	1	1	1	1	0	1	1	0	1	0	1	0	1	1	1	1	1	1	1	1	1	1	0	1	1	0	1	0	1
108	PE&OLES	0	0	0	0	0	0	0	0	0	0	0	0	0	0	0	0	0	0	0	0	0	0	0	0	0	0	0	0	0	0	0	0	0	0	0	0	0	0	0	0	0	0	0	0	0	0	0	0
109	PINFRA	1	1	1	0	1	0	1	1	1	1	0	0	0	1	1	1	0	1	1	1	1	1	1	0	1	1	0	1	0	1	0	1	1	1	1	1	1	1	1	1	1	0	1	1	0	1	0	1
110	POCHTEC	1	1	1	0	1	0	1	1	1	1	0	0	0	1	1	1	0	1	1	1	1	1	1	0	1	1	0	1	0	1	0	1	1	1	1	1	1	1	1	1	1	0	1	1	0	1	0	1
111	POSADAS	1	1	1	0	1	0	1	1	1	1	0	0	0	1	1	1	0	1	1	1	1	1	1	0	1	1	0	1	0	1	0	1	1	1	1	1	1	1	1	1	1	0	1	1	0	1	0	1
112	PROPCORP	1	1	1	0	1	0	1	1	1	1	0	0	0	1	1	1	0	1	1	1	1	1	1	0	1	1	0	1	0	1	0	1	1	1	1	1	1	1	1	1	1	0	1	1	0	1	0	1
113	Q	1	1	1	0	1	0	1	1	1	1	0	0	0	1	1	1	0	1	1	1	1	1	1	0	1	1	0	1	0	1	0	1	1	1	1	1	1	1	1	1	1	0	1	1	0	1	0	1
114	RCENTRO	0	0	0	0	0	0	0	0	0	0	0	0	0	0	0	0	0	0	0	0	0	0	0	0	0	0	0	0	0	0	0	0	0	0	0	0	0	0	0	0	0	0	0	0	0	0	0	0
115	RUBA	1	1	1	0	1	0	1	1	1	1	0	0	0	1	1	1	0	1	1	1	1	1	1	0	1	1	0	1	0	1	0	1	1	1	1	1	1	1	1	1	1	0	1	1	0	1	0	1
116	SAB	1	1	1	0	1	0	1	1	1	1	0	0	0	1	1	1	0	1	1	1	1	1	1	0	1	1	0	1	0	1	0	1	1	1	1	1	1	1	1	1	1	0	1	1	0	1	0	1
117	SANLUIS	0	0	0	0	0	0	0	0	0	0	0	0	0	0	0	0	0	0	0	0	0	0	0	0	0	0	0	0	0	0	0	0	0	0	0	0	0	0	0	0	0	0	0	0	0	0	0	0
118	SARE	1	1	1	0	1	0	1	1	1	1	0	0	0	1	1	1	0	1	1	1	1	1	1	0	1	1	0	1	0	1	0	1	1	1	1	1	1	1	1	1	1	0	1	1	0	1	0	1
119	Scotiab	1	1	1	0	1	0	1	1	1	1	0	0	0	1	1	1	0	1	1	1	1	1	1	0	1	1	0	1	0	1	0	1	1	1	1	1	1	1	1	1	1	0	1	1	0	1	0	1
120	SIGMA	0	0	0	1	0	0	0	0	0	0	0	0	0	0	0	0	0	0	0	0	0	0	0	0	0	0	0	0	0	0	0	0	0	0	0	0	0	0	0	0	0	0	0	0	0	0	0	0
121	SIMEC	0	0	0	0	0	0	0	0	0	0	0	0	0	0	0	0	0	0	0	0	0	0	0	0	0	0	0	0	0	0	0	0	0	0	0	0	0	0	0	0	0	0	0	0	0	0	0	0
122	SORIANA	1	1	1	0	1	0	1	1	1	1	0	0	0	1	1	1	0	1	1	1	1	1	1	0	1	1	0	1	0	1	0	1	1	1	1	1	1	1	1	1	1	0	1	1	0	1	0	1
123	TEKCHEM	1	1	1	0	1	0	1	1	1	1	0	0	0	1	1	1	0	1	1	1	1	1	1	0	1	1	0	1	0	1	0	1	1	1	1	1	1	1	1	1	1	0	1	1	0	1	0	1
124	TELFIM	1	1	1	0	1	0	1	1	1	1	0	0	0	1	1	1	0	1	1	1	1	1	1	0	1	1	0	1	0	1	0	1	1	1	1	1	1	1	1	1	1	0	1	1	0	1	0	1
125	TELMEX	0	0	0	0	0	1	0	0	0	0	0	0	0	0	0	0	0	0	0	0	0	0	0	0	0	0	0	0	1	0	0	0	0	0	0	0	0	0	0	0	0	0	0	0	0	0	0	0
126	TLEVISA	0	0	0	0	0	0	0	0	0	0	0	0	0	0	0	0	0	0	0	0	0	0	0	1	0	0	0	0	0	0	1	0	0	0	0	0	0	0	0	0	0	0	0	0	0	0	0	0
127	TMM	1	1	1	0	1	0	1	1	1	1	0	0	0	1	1	1	0	1	1	1	1	1	1	0	1	1	0	1	0	1	0	1	1	1	1	1	1	1	1	1	1	0	1	1	0	1	0	1
128	TOYOTA	1	1	1	0	1	0	1	1	1	1	0	0	0	1	1	1	0	1	1	1	1	1	1	0	1	1	0	1	0	1	0	1	1	1	1	1	1	1	1	1	1	0	1	1	0	1	0	1
129	TS	1	1	1	0	1	0	1	1	1	1	0	0	0	1	1	1	0	1	1	1	1	1	1	0	1	1	0	1	0	1	0	1	1	1	1	1	1	1	1	1	1	0	1	1	0	1	0	1
130	UNIFIN	1	1	1	0	1	0	1	1	1	1	0	0	0	1	1	1	0	1	1	1	1	1	1	0	1	1	0	1	0	1	0	1	1	1	1	1	1	1	1	1	1	0	1	1	0	1	0	1
131	URBI	1	1	1	0	1	0	1	1	1	1	0	0	0	1	1	1	0	1	1	1	1	1	1	0	1	1	0	1	0	1	0	1	1	1	1	1	1	1	1	1	1	0	1	1	0	1	0	1
132	VALUEGF	1	1	1	0	1	0	1	1	1	1	0	0	0	1	1	1	0	1	1	1	1	1	1	0	1	1	0	1	0	1	0	1	1	1	1	1	1	1	1	1	1	0	1	1	0	1	0	1
133	VASCONIA	1	1	1	0	1	0	1	1	1	1	0	0	0	1	1	1	0	1	1	1	1	1	1	0	1	1	0	1	0	1	0	1	1	1	1	1	1	1	1	1	1	0	1	1	0	1	0	1
134	VITRO	0	0	0	0	0	0	0	0	0	0	0	0	0	0	0	0	0	0	0	0	0	0	0	0	0	0	0	0	0	0	0	0	0	0	0	0	0	0	0	0	0	1	0	0	0	0	0	0
135	VWLEASE	1	1	1	0	1	0	1	1	1	1	0	0	0	1	1	1	0	1	1	1	1	1	1	0	1	1	0	1	0	1	0	1	1	1	1	1	1	1	1	1	1	0	1	1	0	1	0	1
136	WALMEX	1	1	1	0	1	0	1	1	1	1	0	0	0	1	1	1	0	1	1	1	1	1	1	0	1	1	0	1	0	1	0	1	1	1	1	1	1	1	1	1	1	0	1	1	0	1	0	1
137	XIGNUX	1	1	1	0	1	0	1	1	1	1	0	0	0	1	1	1	0	1	1	1	1	1	1	0	1	1	0	1	0	1	0	1	1	1	1	1	1	1	1	1	1	0	1	1	0	1	0	1
[truncated: 89 more columns]
