# Supplementary material for: Board interlocks and Corporate Social Responsibility data in the Mexican Stock Exchange
Source: Data Brief. 2022 May 4;42:108231. doi: 10.1016/j.dib.2022.108231 (PMC9118658; doi:10.1016/j.dib.2022.108231)
Supplement: Supplementary file 1 [file mmc1.zip › Data in brief/Data in brief/Matrices CSV/CEO duality 2011.csv]

		1	2	3	4	5	6	7	8	9	10	11	12	13	14	15	16	17	18	19	20	21	22	23	24	25	26	27	28	29	30	31	32	33	34	35	36	37	38	39	40	41	42	43	44	45	46	47	48
		ACCELSA	ACTINVR	AHMSA	ALFA	ALSEA	AMX	ARA	ARISTOS	ASUR	AUTLAN	AXTEL	AZTECA	BACHOCO	BACOEMR	BAFAR	BAREGIO	BAZTECA	BBVA	BEVIDES	BIMBO	BINTER	BOLSA	C	CABLE	CAMINO	CASITA	CEMEX	CERAMIC	CICSA	CIDMEGA	CIE	CINMOBI	CITIMEX	CMOCTEZ	CMR	COLLADO	COMERCI	COMPARC	CONVER	CREAL	CSUISSE	CYDSASA	DINE	EDOARDO	ELEKTRA	FACILSA	FEMSA	FERROMEX
1	ACCELSA	1	1	0	0	1	0	1	0	1	1	1	0	0	1	1	0	0	1	0	0	0	1	0	1	0	0	1	1	0	1	1	0	1	0	1	0	1	1	0	0	0	1	0	1	0	0	1	0
2	ACTINVR	1	1	0	0	1	0	1	0	1	1	1	0	0	1	1	0	0	1	0	0	0	1	0	1	0	0	1	1	0	1	1	0	1	0	1	0	1	1	0	0	0	1	0	1	0	0	1	0
3	AHMSA	0	0	1	1	0	1	0	1	0	0	0	1	1	0	0	1	1	0	1	1	1	0	1	0	1	1	0	0	1	0	0	1	0	1	0	1	0	0	1	1	1	0	1	0	1	1	0	1
4	ALFA	0	0	1	1	0	1	0	1	0	0	0	1	1	0	0	1	1	0	1	1	1	0	1	0	1	1	0	0	1	0	0	1	0	1	0	1	0	0	1	1	1	0	1	0	1	1	0	1
5	ALSEA	1	1	0	0	1	0	1	0	1	1	1	0	0	1	1	0	0	1	0	0	0	1	0	1	0	0	1	1	0	1	1	0	1	0	1	0	1	1	0	0	0	1	0	1	0	0	1	0
6	AMX	0	0	1	1	0	1	0	1	0	0	0	1	1	0	0	1	1	0	1	1	1	0	1	0	1	1	0	0	1	0	0	1	0	1	0	1	0	0	1	1	1	0	1	0	1	1	0	1
7	ARA	1	1	0	0	1	0	1	0	1	1	1	0	0	1	1	0	0	1	0	0	0	1	0	1	0	0	1	1	0	1	1	0	1	0	1	0	1	1	0	0	0	1	0	1	0	0	1	0
8	ARISTOS	0	0	1	1	0	1	0	1	0	0	0	1	1	0	0	1	1	0	1	1	1	0	1	0	1	1	0	0	1	0	0	1	0	1	0	1	0	0	1	1	1	0	1	0	1	1	0	1
9	ASUR	1	1	0	0	1	0	1	0	1	1	1	0	0	1	1	0	0	1	0	0	0	1	0	1	0	0	1	1	0	1	1	0	1	0	1	0	1	1	0	0	0	1	0	1	0	0	1	0
10	AUTLAN	1	1	0	0	1	0	1	0	1	1	1	0	0	1	1	0	0	1	0	0	0	1	0	1	0	0	1	1	0	1	1	0	1	0	1	0	1	1	0	0	0	1	0	1	0	0	1	0
11	AXTEL	1	1	0	0	1	0	1	0	1	1	1	0	0	1	1	0	0	1	0	0	0	1	0	1	0	0	1	1	0	1	1	0	1	0	1	0	1	1	0	0	0	1	0	1	0	0	1	0
12	AZTECA	0	0	1	1	0	1	0	1	0	0	0	1	1	0	0	1	1	0	1	1	1	0	1	0	1	1	0	0	1	0	0	1	0	1	0	1	0	0	1	1	1	0	1	0	1	1	0	1
13	BACHOCO	0	0	1	1	0	1	0	1	0	0	0	1	1	0	0	1	1	0	1	1	1	0	1	0	1	1	0	0	1	0	0	1	0	1	0	1	0	0	1	1	1	0	1	0	1	1	0	1
14	BACOEMR	1	1	0	0	1	0	1	0	1	1	1	0	0	1	1	0	0	1	0	0	0	1	0	1	0	0	1	1	0	1	1	0	1	0	1	0	1	1	0	0	0	1	0	1	0	0	1	0
15	BAFAR	1	1	0	0	1	0	1	0	1	1	1	0	0	1	1	0	0	1	0	0	0	1	0	1	0	0	1	1	0	1	1	0	1	0	1	0	1	1	0	0	0	1	0	1	0	0	1	0
16	BAREGIO	0	0	1	1	0	1	0	1	0	0	0	1	1	0	0	1	1	0	1	1	1	0	1	0	1	1	0	0	1	0	0	1	0	1	0	1	0	0	1	1	1	0	1	0	1	1	0	1
17	BAZTECA	0	0	1	1	0	1	0	1	0	0	0	1	1	0	0	1	1	0	1	1	1	0	1	0	1	1	0	0	1	0	0	1	0	1	0	1	0	0	1	1	1	0	1	0	1	1	0	1
18	BBVA	1	1	0	0	1	0	1	0	1	1	1	0	0	1	1	0	0	1	0	0	0	1	0	1	0	0	1	1	0	1	1	0	1	0	1	0	1	1	0	0	0	1	0	1	0	0	1	0
19	BEVIDES	0	0	1	1	0	1	0	1	0	0	0	1	1	0	0	1	1	0	1	1	1	0	1	0	1	1	0	0	1	0	0	1	0	1	0	1	0	0	1	1	1	0	1	0	1	1	0	1
20	BIMBO	0	0	1	1	0	1	0	1	0	0	0	1	1	0	0	1	1	0	1	1	1	0	1	0	1	1	0	0	1	0	0	1	0	1	0	1	0	0	1	1	1	0	1	0	1	1	0	1
21	BINTER	0	0	1	1	0	1	0	1	0	0	0	1	1	0	0	1	1	0	1	1	1	0	1	0	1	1	0	0	1	0	0	1	0	1	0	1	0	0	1	1	1	0	1	0	1	1	0	1
22	BOLSA	1	1	0	0	1	0	1	0	1	1	1	0	0	1	1	0	0	1	0	0	0	1	0	1	0	0	1	1	0	1	1	0	1	0	1	0	1	1	0	0	0	1	0	1	0	0	1	0
23	C	0	0	1	1	0	1	0	1	0	0	0	1	1	0	0	1	1	0	1	1	1	0	1	0	1	1	0	0	1	0	0	1	0	1	0	1	0	0	1	1	1	0	1	0	1	1	0	1
24	CABLE	1	1	0	0	1	0	1	0	1	1	1	0	0	1	1	0	0	1	0	0	0	1	0	1	0	0	1	1	0	1	1	0	1	0	1	0	1	1	0	0	0	1	0	1	0	0	1	0
25	CAMINO	0	0	1	1	0	1	0	1	0	0	0	1	1	0	0	1	1	0	1	1	1	0	1	0	1	1	0	0	1	0	0	1	0	1	0	1	0	0	1	1	1	0	1	0	1	1	0	1
26	CASITA	0	0	1	1	0	1	0	1	0	0	0	1	1	0	0	1	1	0	1	1	1	0	1	0	1	1	0	0	1	0	0	1	0	1	0	1	0	0	1	1	1	0	1	0	1	1	0	1
27	CEMEX	1	1	0	0	1	0	1	0	1	1	1	0	0	1	1	0	0	1	0	0	0	1	0	1	0	0	1	1	0	1	1	0	1	0	1	0	1	1	0	0	0	1	0	1	0	0	1	0
28	CERAMIC	1	1	0	0	1	0	1	0	1	1	1	0	0	1	1	0	0	1	0	0	0	1	0	1	0	0	1	1	0	1	1	0	1	0	1	0	1	1	0	0	0	1	0	1	0	0	1	0
29	CICSA	0	0	1	1	0	1	0	1	0	0	0	1	1	0	0	1	1	0	1	1	1	0	1	0	1	1	0	0	1	0	0	1	0	1	0	1	0	0	1	1	1	0	1	0	1	1	0	1
30	CIDMEGA	1	1	0	0	1	0	1	0	1	1	1	0	0	1	1	0	0	1	0	0	0	1	0	1	0	0	1	1	0	1	1	0	1	0	1	0	1	1	0	0	0	1	0	1	0	0	1	0
31	CIE	1	1	0	0	1	0	1	0	1	1	1	0	0	1	1	0	0	1	0	0	0	1	0	1	0	0	1	1	0	1	1	0	1	0	1	0	1	1	0	0	0	1	0	1	0	0	1	0
32	CINMOBI	0	0	1	1	0	1	0	1	0	0	0	1	1	0	0	1	1	0	1	1	1	0	1	0	1	1	0	0	1	0	0	1	0	1	0	1	0	0	1	1	1	0	1	0	1	1	0	1
33	CITIMEX	1	1	0	0	1	0	1	0	1	1	1	0	0	1	1	0	0	1	0	0	0	1	0	1	0	0	1	1	0	1	1	0	1	0	1	0	1	1	0	0	0	1	0	1	0	0	1	0
34	CMOCTEZ	0	0	1	1	0	1	0	1	0	0	0	1	1	0	0	1	1	0	1	1	1	0	1	0	1	1	0	0	1	0	0	1	0	1	0	1	0	0	1	1	1	0	1	0	1	1	0	1
35	CMR	1	1	0	0	1	0	1	0	1	1	1	0	0	1	1	0	0	1	0	0	0	1	0	1	0	0	1	1	0	1	1	0	1	0	1	0	1	1	0	0	0	1	0	1	0	0	1	0
36	COLLADO	0	0	1	1	0	1	0	1	0	0	0	1	1	0	0	1	1	0	1	1	1	0	1	0	1	1	0	0	1	0	0	1	0	1	0	1	0	0	1	1	1	0	1	0	1	1	0	1
37	COMERCI	1	1	0	0	1	0	1	0	1	1	1	0	0	1	1	0	0	1	0	0	0	1	0	1	0	0	1	1	0	1	1	0	1	0	1	0	1	1	0	0	0	1	0	1	0	0	1	0
38	COMPARC	1	1	0	0	1	0	1	0	1	1	1	0	0	1	1	0	0	1	0	0	0	1	0	1	0	0	1	1	0	1	1	0	1	0	1	0	1	1	0	0	0	1	0	1	0	0	1	0
39	CONVER	0	0	1	1	0	1	0	1	0	0	0	1	1	0	0	1	1	0	1	1	1	0	1	0	1	1	0	0	1	0	0	1	0	1	0	1	0	0	1	1	1	0	1	0	1	1	0	1
40	CREAL	0	0	1	1	0	1	0	1	0	0	0	1	1	0	0	1	1	0	1	1	1	0	1	0	1	1	0	0	1	0	0	1	0	1	0	1	0	0	1	1	1	0	1	0	1	1	0	1
41	CSUISSE	0	0	1	1	0	1	0	1	0	0	0	1	1	0	0	1	1	0	1	1	1	0	1	0	1	1	0	0	1	0	0	1	0	1	0	1	0	0	1	1	1	0	1	0	1	1	0	1
42	CYDSASA	1	1	0	0	1	0	1	0	1	1	1	0	0	1	1	0	0	1	0	0	0	1	0	1	0	0	1	1	0	1	1	0	1	0	1	0	1	1	0	0	0	1	0	1	0	0	1	0
43	DINE	0	0	1	1	0	1	0	1	0	0	0	1	1	0	0	1	1	0	1	1	1	0	1	0	1	1	0	0	1	0	0	1	0	1	0	1	0	0	1	1	1	0	1	0	1	1	0	1
44	EDOARDO	1	1	0	0	1	0	1	0	1	1	1	0	0	1	1	0	0	1	0	0	0	1	0	1	0	0	1	1	0	1	1	0	1	0	1	0	1	1	0	0	0	1	0	1	0	0	1	0
45	ELEKTRA	0	0	1	1	0	1	0	1	0	0	0	1	1	0	0	1	1	0	1	1	1	0	1	0	1	1	0	0	1	0	0	1	0	1	0	1	0	0	1	1	1	0	1	0	1	1	0	1
46	FACILSA	0	0	1	1	0	1	0	1	0	0	0	1	1	0	0	1	1	0	1	1	1	0	1	0	1	1	0	0	1	0	0	1	0	1	0	1	0	0	1	1	1	0	1	0	1	1	0	1
47	FEMSA	1	1	0	0	1	0	1	0	1	1	1	0	0	1	1	0	0	1	0	0	0	1	0	1	0	0	1	1	0	1	1	0	1	0	1	0	1	1	0	0	0	1	0	1	0	0	1	0
48	FERROMEX	0	0	1	1	0	1	0	1	0	0	0	1	1	0	0	1	1	0	1	1	1	0	1	0	1	1	0	0	1	0	0	1	0	1	0	1	0	0	1	1	1	0	1	0	1	1	0	1
49	FINDEP	0	0	1	1	0	1	0	1	0	0	0	1	1	0	0	1	1	0	1	1	1	0	1	0	1	1	0	0	1	0	0	1	0	1	0	1	0	0	1	1	1	0	1	0	1	1	0	1
50	FORD	1	1	0	0	1	0	1	0	1	1	1	0	0	1	1	0	0	1	0	0	0	1	0	1	0	0	1	1	0	1	1	0	1	0	1	0	1	1	0	0	0	1	0	1	0	0	1	0
51	FRAGUA	1	1	0	0	1	0	1	0	1	1	1	0	0	1	1	0	0	1	0	0	0	1	0	1	0	0	1	1	0	1	1	0	1	0	1	0	1	1	0	0	0	1	0	1	0	0	1	0
52	FRES	0	0	1	1	0	1	0	1	0	0	0	1	1	0	0	1	1	0	1	1	1	0	1	0	1	1	0	0	1	0	0	1	0	1	0	1	0	0	1	1	1	0	1	0	1	1	0	1
53	GAP	0	0	1	1	0	1	0	1	0	0	0	1	1	0	0	1	1	0	1	1	1	0	1	0	1	1	0	0	1	0	0	1	0	1	0	1	0	0	1	1	1	0	1	0	1	1	0	1
54	GBM	0	0	1	1	0	1	0	1	0	0	0	1	1	0	0	1	1	0	1	1	1	0	1	0	1	1	0	0	1	0	0	1	0	1	0	1	0	0	1	1	1	0	1	0	1	1	0	1
55	GCARSO	0	0	1	1	0	1	0	1	0	0	0	1	1	0	0	1	1	0	1	1	1	0	1	0	1	1	0	0	1	0	0	1	0	1	0	1	0	0	1	1	1	0	1	0	1	1	0	1
56	GCC	0	0	1	1	0	1	0	1	0	0	0	1	1	0	0	1	1	0	1	1	1	0	1	0	1	1	0	0	1	0	0	1	0	1	0	1	0	0	1	1	1	0	1	0	1	1	0	1
57	GENSEG	0	0	1	1	0	1	0	1	0	0	0	1	1	0	0	1	1	0	1	1	1	0	1	0	1	1	0	0	1	0	0	1	0	1	0	1	0	0	1	1	1	0	1	0	1	1	0	1
58	GEO	1	1	0	0	1	0	1	0	1	1	1	0	0	1	1	0	0	1	0	0	0	1	0	1	0	0	1	1	0	1	1	0	1	0	1	0	1	1	0	0	0	1	0	1	0	0	1	0
59	GEUSA	0	0	1	1	0	1	0	1	0	0	0	1	1	0	0	1	1	0	1	1	1	0	1	0	1	1	0	0	1	0	0	1	0	1	0	1	0	0	1	1	1	0	1	0	1	1	0	1
60	GFAMSA	0	0	1	1	0	1	0	1	0	0	0	1	1	0	0	1	1	0	1	1	1	0	1	0	1	1	0	0	1	0	0	1	0	1	0	1	0	0	1	1	1	0	1	0	1	1	0	1
61	GFINBUR	1	1	0	0	1	0	1	0	1	1	1	0	0	1	1	0	0	1	0	0	0	1	0	1	0	0	1	1	0	1	1	0	1	0	1	0	1	1	0	0	0	1	0	1	0	0	1	0
62	GFINTER	0	0	1	1	0	1	0	1	0	0	0	1	1	0	0	1	1	0	1	1	1	0	1	0	1	1	0	0	1	0	0	1	0	1	0	1	0	0	1	1	1	0	1	0	1	1	0	1
63	GFMULTI	0	0	1	1	0	1	0	1	0	0	0	1	1	0	0	1	1	0	1	1	1	0	1	0	1	1	0	0	1	0	0	1	0	1	0	1	0	0	1	1	1	0	1	0	1	1	0	1
64	GFNORTE	0	0	1	1	0	1	0	1	0	0	0	1	1	0	0	1	1	0	1	1	1	0	1	0	1	1	0	0	1	0	0	1	0	1	0	1	0	0	1	1	1	0	1	0	1	1	0	1
65	GIGANTE	1	1	0	0	1	0	1	0	1	1	1	0	0	1	1	0	0	1	0	0	0	1	0	1	0	0	1	1	0	1	1	0	1	0	1	0	1	1	0	0	0	1	0	1	0	0	1	0
66	GISSA	1	1	0	0	1	0	1	0	1	1	1	0	0	1	1	0	0	1	0	0	0	1	0	1	0	0	1	1	0	1	1	0	1	0	1	0	1	1	0	0	0	1	0	1	0	0	1	0
67	GMACMA	0	0	1	1	0	1	0	1	0	0	0	1	1	0	0	1	1	0	1	1	1	0	1	0	1	1	0	0	1	0	0	1	0	1	0	1	0	0	1	1	1	0	1	0	1	1	0	1
68	GMARTI	0	0	1	1	0	1	0	1	0	0	0	1	1	0	0	1	1	0	1	1	1	0	1	0	1	1	0	0	1	0	0	1	0	1	0	1	0	0	1	1	1	0	1	0	1	1	0	1
69	GMD	1	1	0	0	1	0	1	0	1	1	1	0	0	1	1	0	0	1	0	0	0	1	0	1	0	0	1	1	0	1	1	0	1	0	1	0	1	1	0	0	0	1	0	1	0	0	1	0
70	GMDR	1	1	0	0	1	0	1	0	1	1	1	0	0	1	1	0	0	1	0	0	0	1	0	1	0	0	1	1	0	1	1	0	1	0	1	0	1	1	0	0	0	1	0	1	0	0	1	0
71	GMEXICO	1	1	0	0	1	0	1	0	1	1	1	0	0	1	1	0	0	1	0	0	0	1	0	1	0	0	1	1	0	1	1	0	1	0	1	0	1	1	0	0	0	1	0	1	0	0	1	0
72	GMODELO	1	1	0	0	1	0	1	0	1	1	1	0	0	1	1	0	0	1	0	0	0	1	0	1	0	0	1	1	0	1	1	0	1	0	1	0	1	1	0	0	0	1	0	1	0	0	1	0
73	GNP	0	0	1	1	0	1	0	1	0	0	0	1	1	0	0	1	1	0	1	1	1	0	1	0	1	1	0	0	1	0	0	1	0	1	0	1	0	0	1	1	1	0	1	0	1	1	0	1
74	GPH	0	0	1	1	0	1	0	1	0	0	0	1	1	0	0	1	1	0	1	1	1	0	1	0	1	1	0	0	1	0	0	1	0	1	0	1	0	0	1	1	1	0	1	0	1	1	0	1
75	GPROFUT	0	0	1	1	0	1	0	1	0	0	0	1	1	0	0	1	1	0	1	1	1	0	1	0	1	1	0	0	1	0	0	1	0	1	0	1	0	0	1	1	1	0	1	0	1	1	0	1
76	GRUMA	0	0	1	1	0	1	0	1	0	0	0	1	1	0	0	1	1	0	1	1	1	0	1	0	1	1	0	0	1	0	0	1	0	1	0	1	0	0	1	1	1	0	1	0	1	1	0	1
77	HERDEZ	1	1	0	0	1	0	1	0	1	1	1	0	0	1	1	0	0	1	0	0	0	1	0	1	0	0	1	1	0	1	1	0	1	0	1	0	1	1	0	0	0	1	0	1	0	0	1	0
78	HICOAM	0	0	1	1	0	1	0	1	0	0	0	1	1	0	0	1	1	0	1	1	1	0	1	0	1	1	0	0	1	0	0	1	0	1	0	1	0	0	1	1	1	0	1	0	1	1	0	1
79	HILASAL	1	1	0	0	1	0	1	0	1	1	1	0	0	1	1	0	0	1	0	0	0	1	0	1	0	0	1	1	0	1	1	0	1	0	1	0	1	1	0	0	0	1	0	1	0	0	1	0
80	HOGAR	0	0	1	1	0	1	0	1	0	0	0	1	1	0	0	1	1	0	1	1	1	0	1	0	1	1	0	0	1	0	0	1	0	1	0	1	0	0	1	1	1	0	1	0	1	1	0	1
81	HOMEX	0	0	1	1	0	1	0	1	0	0	0	1	1	0	0	1	1	0	1	1	1	0	1	0	1	1	0	0	1	0	0	1	0	1	0	1	0	0	1	1	1	0	1	0	1	1	0	1
82	HSBC	1	1	0	0	1	0	1	0	1	1	1	0	0	1	1	0	0	1	0	0	0	1	0	1	0	0	1	1	0	1	1	0	1	0	1	0	1	1	0	0	0	1	0	1	0	0	1	0
83	ICA	0	0	1	1	0	1	0	1	0	0	0	1	1	0	0	1	1	0	1	1	1	0	1	0	1	1	0	0	1	0	0	1	0	1	0	1	0	0	1	1	1	0	1	0	1	1	0	1
84	ICH	0	0	1	1	0	1	0	1	0	0	0	1	1	0	0	1	1	0	1	1	1	0	1	0	1	1	0	0	1	0	0	1	0	1	0	1	0	0	1	1	1	0	1	0	1	1	0	1
85	IDEAL	0	0	1	1	0	1	0	1	0	0	0	1	1	0	0	1	1	0	1	1	1	0	1	0	1	1	0	0	1	0	0	1	0	1	0	1	0	0	1	1	1	0	1	0	1	1	0	1
86	INGBANK	0	0	1	1	0	1	0	1	0	0	0	1	1	0	0	1	1	0	1	1	1	0	1	0	1	1	0	0	1	0	0	1	0	1	0	1	0	0	1	1	1	0	1	0	1	1	0	1
87	INVEX	1	1	0	0	1	0	1	0	1	1	1	0	0	1	1	0	0	1	0	0	0	1	0	1	0	0	1	1	0	1	1	0	1	0	1	0	1	1	0	0	0	1	0	1	0	0	1	0
88	KIMBER	0	0	1	1	0	1	0	1	0	0	0	1	1	0	0	1	1	0	1	1	1	0	1	0	1	1	0	0	1	0	0	1	0	1	0	1	0	0	1	1	1	0	1	0	1	1	0	1
89	KOF	0	0	1	1	0	1	0	1	0	0	0	1	1	0	0	1	1	0	1	1	1	0	1	0	1	1	0	0	1	0	0	1	0	1	0	1	0	0	1	1	1	0	1	0	1	1	0	1
90	KUO	0	0	1	1	0	1	0	1	0	0	0	1	1	0	0	1	1	0	1	1	1	0	1	0	1	1	0	0	1	0	0	1	0	1	0	1	0	0	1	1	1	0	1	0	1	1	0	1
91	LAB	1	1	0	0	1	0	1	0	1	1	1	0	0	1	1	0	0	1	0	0	0	1	0	1	0	0	1	1	0	1	1	0	1	0	1	0	1	1	0	0	0	1	0	1	0	0	1	0
92	LAMOSA	1	1	0	0	1	0	1	0	1	1	1	0	0	1	1	0	0	1	0	0	0	1	0	1	0	0	1	1	0	1	1	0	1	0	1	0	1	1	0	0	0	1	0	1	0	0	1	0
93	LASEG	1	1	0	0	1	0	1	0	1	1	1	0	0	1	1	0	0	1	0	0	0	1	0	1	0	0	1	1	0	1	1	0	1	0	1	0	1	1	0	0	0	1	0	1	0	0	1	0
94	LIVEPOL	0	0	1	1	0	1	0	1	0	0	0	1	1	0	0	1	1	0	1	1	1	0	1	0	1	1	0	0	1	0	0	1	0	1	0	1	0	0	1	1	1	0	1	0	1	1	0	1
95	MASECA	1	1	0	0	1	0	1	0	1	1	1	0	0	1	1	0	0	1	0	0	0	1	0	1	0	0	1	1	0	1	1	0	1	0	1	0	1	1	0	0	0	1	0	1	0	0	1	0
96	MAXCOM
97	MEDICA	1	1	0	0	1	0	1	0	1	1	1	0	0	1	1	0	0	1	0	0	0	1	0	1	0	0	1	1	0	1	1	0	1	0	1	0	1	1	0	0	0	1	0	1	0	0	1	0
98	MEGA	0	0	1	1	0	1	0	1	0	0	0	1	1	0	0	1	1	0	1	1	1	0	1	0	1	1	0	0	1	0	0	1	0	1	0	1	0	0	1	1	1	0	1	0	1	1	0	1
99	MEXCHEM	0	0	1	1	0	1	0	1	0	0	0	1	1	0	0	1	1	0	1	1	1	0	1	0	1	1	0	0	1	0	0	1	0	1	0	1	0	0	1	1	1	0	1	0	1	1	0	1
100	MINSA	0	0	1	1	0	1	0	1	0	0	0	1	1	0	0	1	1	0	1	1	1	0	1	0	1	1	0	0	1	0	0	1	0	1	0	1	0	0	1	1	1	0	1	0	1	1	0	1
101	NEMAK	0	0	1	1	0	1	0	1	0	0	0	1	1	0	0	1	1	0	1	1	1	0	1	0	1	1	0	0	1	0	0	1	0	1	0	1	0	0	1	1	1	0	1	0	1	1	0	1
102	NRF	0	0	1	1	0	1	0	1	0	0	0	1	1	0	0	1	1	0	1	1	1	0	1	0	1	1	0	0	1	0	0	1	0	1	0	1	0	0	1	1	1	0	1	0	1	1	0	1
103	NUTRISA	0	0	1	1	0	1	0	1	0	0	0	1	1	0	0	1	1	0	1	1	1	0	1	0	1	1	0	0	1	0	0	1	0	1	0	1	0	0	1	1	1	0	1	0	1	1	0	1
104	OMA	0	0	1	1	0	1	0	1	0	0	0	1	1	0	0	1	1	0	1	1	1	0	1	0	1	1	0	0	1	0	0	1	0	1	0	1	0	0	1	1	1	0	1	0	1	1	0	1
105	PASA	0	0	1	1	0	1	0	1	0	0	0	1	1	0	0	1	1	0	1	1	1	0	1	0	1	1	0	0	1	0	0	1	0	1	0	1	0	0	1	1	1	0	1	0	1	1	0	1
106	PATRIA	0	0	1	1	0	1	0	1	0	0	0	1	1	0	0	1	1	0	1	1	1	0	1	0	1	1	0	0	1	0	0	1	0	1	0	1	0	0	1	1	1	0	1	0	1	1	0	1
107	PATRIMO	0	0	1	1	0	1	0	1	0	0	0	1	1	0	0	1	1	0	1	1	1	0	1	0	1	1	0	0	1	0	0	1	0	1	0	1	0	0	1	1	1	0	1	0	1	1	0	1
108	PE&OLES	0	0	1	1	0	1	0	1	0	0	0	1	1	0	0	1	1	0	1	1	1	0	1	0	1	1	0	0	1	0	0	1	0	1	0	1	0	0	1	1	1	0	1	0	1	1	0	1
109	PINFRA	1	1	0	0	1	0	1	0	1	1	1	0	0	1	1	0	0	1	0	0	0	1	0	1	0	0	1	1	0	1	1	0	1	0	1	0	1	1	0	0	0	1	0	1	0	0	1	0
110	POCHTEC	0	0	1	1	0	1	0	1	0	0	0	1	1	0	0	1	1	0	1	1	1	0	1	0	1	1	0	0	1	0	0	1	0	1	0	1	0	0	1	1	1	0	1	0	1	1	0	1
111	POSADAS	0	0	1	1	0	1	0	1	0	0	0	1	1	0	0	1	1	0	1	1	1	0	1	0	1	1	0	0	1	0	0	1	0	1	0	1	0	0	1	1	1	0	1	0	1	1	0	1
112	PROPCORP	1	1	0	0	1	0	1	0	1	1	1	0	0	1	1	0	0	1	0	0	0	1	0	1	0	0	1	1	0	1	1	0	1	0	1	0	1	1	0	0	0	1	0	1	0	0	1	0
113	Q	1	1	0	0	1	0	1	0	1	1	1	0	0	1	1	0	0	1	0	0	0	1	0	1	0	0	1	1	0	1	1	0	1	0	1	0	1	1	0	0	0	1	0	1	0	0	1	0
114	RCENTRO	0	0	1	1	0	1	0	1	0	0	0	1	1	0	0	1	1	0	1	1	1	0	1	0	1	1	0	0	1	0	0	1	0	1	0	1	0	0	1	1	1	0	1	0	1	1	0	1
115	RUBA	0	0	1	1	0	1	0	1	0	0	0	1	1	0	0	1	1	0	1	1	1	0	1	0	1	1	0	0	1	0	0	1	0	1	0	1	0	0	1	1	1	0	1	0	1	1	0	1
116	SAB	0	0	1	1	0	1	0	1	0	0	0	1	1	0	0	1	1	0	1	1	1	0	1	0	1	1	0	0	1	0	0	1	0	1	0	1	0	0	1	1	1	0	1	0	1	1	0	1
117	SANLUIS	1	1	0	0	1	0	1	0	1	1	1	0	0	1	1	0	0	1	0	0	0	1	0	1	0	0	1	1	0	1	1	0	1	0	1	0	1	1	0	0	0	1	0	1	0	0	1	0
118	SARE	0	0	1	1	0	1	0	1	0	0	0	1	1	0	0	1	1	0	1	1	1	0	1	0	1	1	0	0	1	0	0	1	0	1	0	1	0	0	1	1	1	0	1	0	1	1	0	1
119	Scotiab	0	0	1	1	0	1	0	1	0	0	0	1	1	0	0	1	1	0	1	1	1	0	1	0	1	1	0	0	1	0	0	1	0	1	0	1	0	0	1	1	1	0	1	0	1	1	0	1
120	SIGMA	1	1	0	0	1	0	1	0	1	1	1	0	0	1	1	0	0	1	0	0	0	1	0	1	0	0	1	1	0	1	1	0	1	0	1	0	1	1	0	0	0	1	0	1	0	0	1	0
121	SIMEC	0	0	1	1	0	1	0	1	0	0	0	1	1	0	0	1	1	0	1	1	1	0	1	0	1	1	0	0	1	0	0	1	0	1	0	1	0	0	1	1	1	0	1	0	1	1	0	1
122	SORIANA	0	0	1	1	0	1	0	1	0	0	0	1	1	0	0	1	1	0	1	1	1	0	1	0	1	1	0	0	1	0	0	1	0	1	0	1	0	0	1	1	1	0	1	0	1	1	0	1
123	TEKCHEM	1	1	0	0	1	0	1	0	1	1	1	0	0	1	1	0	0	1	0	0	0	1	0	1	0	0	1	1	0	1	1	0	1	0	1	0	1	1	0	0	0	1	0	1	0	0	1	0
124	TELFIM	0	0	1	1	0	1	0	1	0	0	0	1	1	0	0	1	1	0	1	1	1	0	1	0	1	1	0	0	1	0	0	1	0	1	0	1	0	0	1	1	1	0	1	0	1	1	0	1
125	TELMEX	0	0	1	1	0	1	0	1	0	0	0	1	1	0	0	1	1	0	1	1	1	0	1	0	1	1	0	0	1	0	0	1	0	1	0	1	0	0	1	1	1	0	1	0	1	1	0	1
126	TLEVISA	1	1	0	0	1	0	1	0	1	1	1	0	0	1	1	0	0	1	0	0	0	1	0	1	0	0	1	1	0	1	1	0	1	0	1	0	1	1	0	0	0	1	0	1	0	0	1	0
127	TMM	1	1	0	0	1	0	1	0	1	1	1	0	0	1	1	0	0	1	0	0	0	1	0	1	0	0	1	1	0	1	1	0	1	0	1	0	1	1	0	0	0	1	0	1	0	0	1	0
128	TOYOTA	0	0	1	1	0	1	0	1	0	0	0	1	1	0	0	1	1	0	1	1	1	0	1	0	1	1	0	0	1	0	0	1	0	1	0	1	0	0	1	1	1	0	1	0	1	1	0	1
129	TS	1	1	0	0	1	0	1	0	1	1	1	0	0	1	1	0	0	1	0	0	0	1	0	1	0	0	1	1	0	1	1	0	1	0	1	0	1	1	0	0	0	1	0	1	0	0	1	0
130	UNIFIN	0	0	1	1	0	1	0	1	0	0	0	1	1	0	0	1	1	0	1	1	1	0	1	0	1	1	0	0	1	0	0	1	0	1	0	1	0	0	1	1	1	0	1	0	1	1	0	1
131	URBI	0	0	1	1	0	1	0	1	0	0	0	1	1	0	0	1	1	0	1	1	1	0	1	0	1	1	0	0	1	0	0	1	0	1	0	1	0	0	1	1	1	0	1	0	1	1	0	1
132	VALUEGF	0	0	1	1	0	1	0	1	0	0	0	1	1	0	0	1	1	0	1	1	1	0	1	0	1	1	0	0	1	0	0	1	0	1	0	1	0	0	1	1	1	0	1	0	1	1	0	1
133	VASCONIA	1	1	0	0	1	0	1	0	1	1	1	0	0	1	1	0	0	1	0	0	0	1	0	1	0	0	1	1	0	1	1	0	1	0	1	0	1	1	0	0	0	1	0	1	0	0	1	0
134	VITRO	0	0	1	1	0	1	0	1	0	0	0	1	1	0	0	1	1	0	1	1	1	0	1	0	1	1	0	0	1	0	0	1	0	1	0	1	0	0	1	1	1	0	1	0	1	1	0	1
135	VWLEASE	0	0	1	1	0	1	0	1	0	0	0	1	1	0	0	1	1	0	1	1	1	0	1	0	1	1	0	0	1	0	0	1	0	1	0	1	0	0	1	1	1	0	1	0	1	1	0	1
136	WALMEX	0	0	1	1	0	1	0	1	0	0	0	1	1	0	0	1	1	0	1	1	1	0	1	0	1	1	0	0	1	0	0	1	0	1	0	1	0	0	1	1	1	0	1	0	1	1	0	1
137	XIGNUX	0	0	1	1	0	1	0	1	0	0	0	1	1	0	0	1	1	0	1	1	1	0	1	0	1	1	0	0	1	0	0	1	0	1	0	1	0	0	1	1	1	0	1	0	1	1	0	1
[truncated: 89 more columns]
