# Supplementary material for: Board interlocks and Corporate Social Responsibility data in the Mexican Stock Exchange
Source: Data Brief. 2022 May 4;42:108231. doi: 10.1016/j.dib.2022.108231 (PMC9118658; doi:10.1016/j.dib.2022.108231)
Supplement: Supplementary file 1 [file mmc1.zip › Data in brief/Data in brief/Matrices CSV/CEO power 2011.csv]

		1	2	3	4	5	6	7	8	9	10	11	12	13	14	15	16	17	18	19	20	21	22	23	24	25	26	27	28	29	30	31	32	33	34	35	36	37	38	39	40	41	42	43	44	45	46	47	48
		ACCELSA	ACTINVR	AHMSA	ALFA	ALSEA	AMX	ARA	ARISTOS	ASUR	AUTLAN	AXTEL	AZTECA	BACHOCO	BACOEMR	BAFAR	BAREGIO	BAZTECA	BBVA	BEVIDES	BIMBO	BINTER	BOLSA	C	CABLE	CAMINO	CASITA	CEMEX	CERAMIC	CICSA	CIDMEGA	CIE	CINMOBI	CITIMEX	CMOCTEZ	CMR	COLLADO	COMERCI	COMPARC	CONVER	CREAL	CSUISSE	CYDSASA	DINE	EDOARDO	ELEKTRA	FACILSA	FEMSA	FERROMEX
1	ACCELSA	1	0.805	0	0	0.785	0	0.815	0	0.767	0.762	0.821	0	0	0.744	0.839	0	0	0.839	0	0	0	0.717	0	0.823	0	0	0.761	0.839	0	1	0.852	0	1	0	0.786	0	0.842	0.796	0	0	0	0.774	0	1	0	0	0.745	0
2	ACTINVR	0.805	1	0	0	0.999	0	1	0	0.997	0.996	0.999	0	0	0.992	0.997	0	0	0.997	0	0	0	0.984	0	0.999	0	0	0.996	0.997	0	0.805	0.995	0	0.805	0	0.999	0	0.997	1	0	0	0	0.998	0	0.805	0	0	0.992	0
3	AHMSA	0	0	1	0.717	0	0.784	0	1	0	0	0	0.879	0.892	0	0	0.796	0.928	0	0.813	0.773	0.882	0	1	0	0.948	1	0	0	0.81	0	0	0.898	0	0.795	0	0.788	0	0	1	0.832	1	0	0.755	0	0.894	0.869	0	0.781
4	ALFA	0	0	0.717	1	0	0.991	0	0.717	0	0	0	0.945	0.934	0	0	0.987	0.899	0	0.981	0.994	0.942	0	0.717	0	0.873	0.717	0	0	0.982	0	0	0.929	0	0.988	0	0.99	0	0	0.717	0.973	0.717	0	0.997	0	0.933	0.951	0	0.992
5	ALSEA	0.785	0.999	0	0	1	0	0.998	0	0.999	0.999	0.997	0	0	0.997	0.993	0	0	0.993	0	0	0	0.991	0	0.997	0	0	0.999	0.993	0	0.785	0.99	0	0.785	0	1	0	0.993	1	0	0	0	1	0	0.785	0	0	0.997	0
6	AMX	0	0	0.784	0.991	0	1	0	0.784	0	0	0	0.979	0.972	0	0	1	0.947	0	0.998	1	0.977	0	0.784	0	0.926	0.784	0	0	0.998	0	0	0.968	0	1	0	1	0	0	0.784	0.995	0.784	0	0.998	0	0.971	0.983	0	1
7	ARA	0.815	1	0	0	0.998	0	1	0	0.995	0.994	1	0	0	0.989	0.999	0	0	0.999	0	0	0	0.981	0	1	0	0	0.994	0.999	0	0.815	0.997	0	0.815	0	0.998	0	0.998	0.999	0	0	0	0.997	0	0.815	0	0	0.99	0
8	ARISTOS	0	0	1	0.717	0	0.784	0	1	0	0	0	0.879	0.892	0	0	0.796	0.928	0	0.813	0.773	0.882	0	1	0	0.948	1	0	0	0.81	0	0	0.898	0	0.795	0	0.788	0	0	1	0.832	1	0	0.755	0	0.894	0.869	0	0.781
9	ASUR	0.767	0.997	0	0	0.999	0	0.995	0	1	1	0.994	0	0	0.999	0.989	0	0	0.989	0	0	0	0.995	0	0.993	0	0	1	0.989	0	0.767	0.984	0	0.767	0	0.999	0	0.988	0.998	0	0	0	1	0	0.767	0	0	0.999	0
10	AUTLAN	0.762	0.996	0	0	0.999	0	0.994	0	1	1	0.992	0	0	0.999	0.987	0	0	0.987	0	0	0	0.996	0	0.992	0	0	1	0.987	0	0.762	0.982	0	0.762	0	0.999	0	0.986	0.998	0	0	0	1	0	0.762	0	0	0.999	0
11	AXTEL	0.821	0.999	0	0	0.997	0	1	0	0.994	0.992	1	0	0	0.987	0.999	0	0	0.999	0	0	0	0.978	0	1	0	0	0.992	0.999	0	0.821	0.998	0	0.821	0	0.997	0	0.999	0.999	0	0	0	0.995	0	0.821	0	0	0.988	0
12	AZTECA	0	0	0.879	0.945	0	0.979	0	0.879	0	0	0	1	0.999	0	0	0.984	0.992	0	0.989	0.975	1	0	0.879	0	0.982	0.879	0	0	0.989	0	0	0.999	0	0.983	0	0.981	0	0	0.879	0.994	0.879	0	0.966	0	0.999	1	0	0.978
13	BACHOCO	0	0	0.892	0.934	0	0.972	0	0.892	0	0	0	0.999	1	0	0	0.978	0.995	0	0.984	0.967	1	0	0.892	0	0.988	0.892	0	0	0.983	0	0	1	0	0.977	0	0.974	0	0	0.892	0.991	0.892	0	0.957	0	1	0.999	0	0.971
14	BACOEMR	0.744	0.992	0	0	0.997	0	0.989	0	0.999	0.999	0.987	0	0	1	0.981	0	0	0.981	0	0	0	0.999	0	0.987	0	0	0.999	0.981	0	0.744	0.975	0	0.744	0	0.996	0	0.979	0.994	0	0	0	0.998	0	0.744	0	0	1	0
15	BAFAR	0.839	0.997	0	0	0.993	0	0.999	0	0.989	0.987	0.999	0	0	0.981	1	0	0	1	0	0	0	0.969	0	0.999	0	0	0.987	1	0	0.839	1	0	0.839	0	0.994	0	1	0.996	0	0	0	0.991	0	0.839	0	0	0.981	0
16	BAREGIO	0	0	0.796	0.987	0	1	0	0.796	0	0	0	0.984	0.978	0	0	1	0.954	0	0.999	0.999	0.982	0	0.796	0	0.935	0.796	0	0	1	0	0	0.974	0	1	0	1	0	0	0.796	0.997	0.796	0	0.996	0	0.977	0.988	0	0.999
17	BAZTECA	0	0	0.928	0.899	0	0.947	0	0.928	0	0	0	0.992	0.995	0	0	0.954	1	0	0.964	0.94	0.993	0	0.928	0	0.998	0.928	0	0	0.962	0	0	0.997	0	0.953	0	0.949	0	0	0.928	0.973	0.928	0	0.927	0	0.996	0.989	0	0.945
18	BBVA	0.839	0.997	0	0	0.993	0	0.999	0	0.989	0.987	0.999	0	0	0.981	1	0	0	1	0	0	0	0.969	0	0.999	0	0	0.987	1	0	0.839	1	0	0.839	0	0.994	0	1	0.996	0	0	0	0.991	0	0.839	0	0	0.981	0
19	BEVIDES	0	0	0.813	0.981	0	0.998	0	0.813	0	0	0	0.989	0.984	0	0	0.999	0.964	0	1	0.997	0.988	0	0.813	0	0.946	0.813	0	0	1	0	0	0.981	0	0.999	0	0.999	0	0	0.813	0.999	0.813	0	0.993	0	0.984	0.992	0	0.998
20	BIMBO	0	0	0.773	0.994	0	1	0	0.773	0	0	0	0.975	0.967	0	0	0.999	0.94	0	0.997	1	0.972	0	0.773	0	0.918	0.773	0	0	0.997	0	0	0.963	0	0.999	0	1	0	0	0.773	0.993	0.773	0	0.999	0	0.966	0.979	0	1
21	BINTER	0	0	0.882	0.942	0	0.977	0	0.882	0	0	0	1	1	0	0	0.982	0.993	0	0.988	0.972	1	0	0.882	0	0.984	0.882	0	0	0.987	0	0	0.999	0	0.982	0	0.979	0	0	0.882	0.993	0.882	0	0.963	0	1	1	0	0.976
22	BOLSA	0.717	0.984	0	0	0.991	0	0.981	0	0.995	0.996	0.978	0	0	0.999	0.969	0	0	0.969	0	0	0	1	0	0.977	0	0	0.996	0.969	0	0.717	0.962	0	0.717	0	0.991	0	0.968	0.988	0	0	0	0.993	0	0.717	0	0	0.998	0
23	C	0	0	1	0.717	0	0.784	0	1	0	0	0	0.879	0.892	0	0	0.796	0.928	0	0.813	0.773	0.882	0	1	0	0.948	1	0	0	0.81	0	0	0.898	0	0.795	0	0.788	0	0	1	0.832	1	0	0.755	0	0.894	0.869	0	0.781
24	CABLE	0.823	0.999	0	0	0.997	0	1	0	0.993	0.992	1	0	0	0.987	0.999	0	0	0.999	0	0	0	0.977	0	1	0	0	0.992	0.999	0	0.823	0.998	0	0.823	0	0.997	0	0.999	0.998	0	0	0	0.995	0	0.823	0	0	0.987	0
25	CAMINO	0	0	0.948	0.873	0	0.926	0	0.948	0	0	0	0.982	0.988	0	0	0.935	0.998	0	0.946	0.918	0.984	0	0.948	0	1	0.948	0	0	0.944	0	0	0.99	0	0.933	0	0.929	0	0	0.948	0.958	0.948	0	0.904	0	0.988	0.978	0	0.924
26	CASITA	0	0	1	0.717	0	0.784	0	1	0	0	0	0.879	0.892	0	0	0.796	0.928	0	0.813	0.773	0.882	0	1	0	0.948	1	0	0	0.81	0	0	0.898	0	0.795	0	0.788	0	0	1	0.832	1	0	0.755	0	0.894	0.869	0	0.781
27	CEMEX	0.761	0.996	0	0	0.999	0	0.994	0	1	1	0.992	0	0	0.999	0.987	0	0	0.987	0	0	0	0.996	0	0.992	0	0	1	0.987	0	0.761	0.982	0	0.761	0	0.999	0	0.986	0.997	0	0	0	1	0	0.761	0	0	0.999	0
28	CERAMIC	0.839	0.997	0	0	0.993	0	0.999	0	0.989	0.987	0.999	0	0	0.981	1	0	0	1	0	0	0	0.969	0	0.999	0	0	0.987	1	0	0.839	1	0	0.839	0	0.994	0	1	0.996	0	0	0	0.991	0	0.839	0	0	0.981	0
29	CICSA	0	0	0.81	0.982	0	0.998	0	0.81	0	0	0	0.989	0.983	0	0	1	0.962	0	1	0.997	0.987	0	0.81	0	0.944	0.81	0	0	1	0	0	0.98	0	0.999	0	0.999	0	0	0.81	0.999	0.81	0	0.994	0	0.983	0.992	0	0.998
30	CIDMEGA	1	0.805	0	0	0.785	0	0.815	0	0.767	0.762	0.821	0	0	0.744	0.839	0	0	0.839	0	0	0	0.717	0	0.823	0	0	0.761	0.839	0	1	0.852	0	1	0	0.786	0	0.842	0.796	0	0	0	0.774	0	1	0	0	0.745	0
31	CIE	0.852	0.995	0	0	0.99	0	0.997	0	0.984	0.982	0.998	0	0	0.975	1	0	0	1	0	0	0	0.962	0	0.998	0	0	0.982	1	0	0.852	1	0	0.852	0	0.99	0	1	0.993	0	0	0	0.986	0	0.852	0	0	0.975	0
32	CINMOBI	0	0	0.898	0.929	0	0.968	0	0.898	0	0	0	0.999	1	0	0	0.974	0.997	0	0.981	0.963	0.999	0	0.898	0	0.99	0.898	0	0	0.98	0	0	1	0	0.974	0	0.971	0	0	0.898	0.988	0.898	0	0.953	0	1	0.998	0	0.967
33	CITIMEX	1	0.805	0	0	0.785	0	0.815	0	0.767	0.762	0.821	0	0	0.744	0.839	0	0	0.839	0	0	0	0.717	0	0.823	0	0	0.761	0.839	0	1	0.852	0	1	0	0.786	0	0.842	0.796	0	0	0	0.774	0	1	0	0	0.745	0
34	CMOCTEZ	0	0	0.795	0.988	0	1	0	0.795	0	0	0	0.983	0.977	0	0	1	0.953	0	0.999	0.999	0.982	0	0.795	0	0.933	0.795	0	0	0.999	0	0	0.974	0	1	0	1	0	0	0.795	0.997	0.795	0	0.997	0	0.976	0.987	0	1
35	CMR	0.786	0.999	0	0	1	0	0.998	0	0.999	0.999	0.997	0	0	0.996	0.994	0	0	0.994	0	0	0	0.991	0	0.997	0	0	0.999	0.994	0	0.786	0.99	0	0.786	0	1	0	0.993	1	0	0	0	1	0	0.786	0	0	0.997	0
36	COLLADO	0	0	0.788	0.99	0	1	0	0.788	0	0	0	0.981	0.974	0	0	1	0.949	0	0.999	1	0.979	0	0.788	0	0.929	0.788	0	0	0.999	0	0	0.971	0	1	0	1	0	0	0.788	0.996	0.788	0	0.998	0	0.973	0.985	0	1
37	COMERCI	0.842	0.997	0	0	0.993	0	0.998	0	0.988	0.986	0.999	0	0	0.979	1	0	0	1	0	0	0	0.968	0	0.999	0	0	0.986	1	0	0.842	1	0	0.842	0	0.993	0	1	0.995	0	0	0	0.99	0	0.842	0	0	0.98	0
38	COMPARC	0.796	1	0	0	1	0	0.999	0	0.998	0.998	0.999	0	0	0.994	0.996	0	0	0.996	0	0	0	0.988	0	0.998	0	0	0.997	0.996	0	0.796	0.993	0	0.796	0	1	0	0.995	1	0	0	0	0.999	0	0.796	0	0	0.995	0
39	CONVER	0	0	1	0.717	0	0.784	0	1	0	0	0	0.879	0.892	0	0	0.796	0.928	0	0.813	0.773	0.882	0	1	0	0.948	1	0	0	0.81	0	0	0.898	0	0.795	0	0.788	0	0	1	0.832	1	0	0.755	0	0.894	0.869	0	0.781
40	CREAL	0	0	0.832	0.973	0	0.995	0	0.832	0	0	0	0.994	0.991	0	0	0.997	0.973	0	0.999	0.993	0.993	0	0.832	0	0.958	0.832	0	0	0.999	0	0	0.988	0	0.997	0	0.996	0	0	0.832	1	0.832	0	0.987	0	0.99	0.996	0	0.994
41	CSUISSE	0	0	1	0.717	0	0.784	0	1	0	0	0	0.879	0.892	0	0	0.796	0.928	0	0.813	0.773	0.882	0	1	0	0.948	1	0	0	0.81	0	0	0.898	0	0.795	0	0.788	0	0	1	0.832	1	0	0.755	0	0.894	0.869	0	0.781
42	CYDSASA	0.774	0.998	0	0	1	0	0.997	0	1	1	0.995	0	0	0.998	0.991	0	0	0.991	0	0	0	0.993	0	0.995	0	0	1	0.991	0	0.774	0.986	0	0.774	0	1	0	0.99	0.999	0	0	0	1	0	0.774	0	0	0.998	0
43	DINE	0	0	0.755	0.997	0	0.998	0	0.755	0	0	0	0.966	0.957	0	0	0.996	0.927	0	0.993	0.999	0.963	0	0.755	0	0.904	0.755	0	0	0.994	0	0	0.953	0	0.997	0	0.998	0	0	0.755	0.987	0.755	0	1	0	0.956	0.971	0	0.999
44	EDOARDO	1	0.805	0	0	0.785	0	0.815	0	0.767	0.762	0.821	0	0	0.744	0.839	0	0	0.839	0	0	0	0.717	0	0.823	0	0	0.761	0.839	0	1	0.852	0	1	0	0.786	0	0.842	0.796	0	0	0	0.774	0	1	0	0	0.745	0
45	ELEKTRA	0	0	0.894	0.933	0	0.971	0	0.894	0	0	0	0.999	1	0	0	0.977	0.996	0	0.984	0.966	1	0	0.894	0	0.988	0.894	0	0	0.983	0	0	1	0	0.976	0	0.973	0	0	0.894	0.99	0.894	0	0.956	0	1	0.998	0	0.97
46	FACILSA	0	0	0.869	0.951	0	0.983	0	0.869	0	0	0	1	0.999	0	0	0.988	0.989	0	0.992	0.979	1	0	0.869	0	0.978	0.869	0	0	0.992	0	0	0.998	0	0.987	0	0.985	0	0	0.869	0.996	0.869	0	0.971	0	0.998	1	0	0.982
47	FEMSA	0.745	0.992	0	0	0.997	0	0.99	0	0.999	0.999	0.988	0	0	1	0.981	0	0	0.981	0	0	0	0.998	0	0.987	0	0	0.999	0.981	0	0.745	0.975	0	0.745	0	0.997	0	0.98	0.995	0	0	0	0.998	0	0.745	0	0	1	0
48	FERROMEX	0	0	0.781	0.992	0	1	0	0.781	0	0	0	0.978	0.971	0	0	0.999	0.945	0	0.998	1	0.976	0	0.781	0	0.924	0.781	0	0	0.998	0	0	0.967	0	1	0	1	0	0	0.781	0.994	0.781	0	0.999	0	0.97	0.982	0	1
49	FINDEP	0	0	0.833	0.972	0	0.995	0	0.833	0	0	0	0.995	0.991	0	0	0.997	0.974	0	0.999	0.992	0.994	0	0.833	0	0.958	0.833	0	0	0.999	0	0	0.989	0	0.997	0	0.995	0	0	0.833	1	0.833	0	0.987	0	0.99	0.997	0	0.994
50	FORD	1	0.805	0	0	0.785	0	0.815	0	0.767	0.762	0.821	0	0	0.744	0.839	0	0	0.839	0	0	0	0.717	0	0.823	0	0	0.761	0.839	0	1	0.852	0	1	0	0.786	0	0.842	0.796	0	0	0	0.774	0	1	0	0	0.745	0
51	FRAGUA	1	0.805	0	0	0.785	0	0.815	0	0.767	0.762	0.821	0	0	0.744	0.839	0	0	0.839	0	0	0	0.717	0	0.823	0	0	0.761	0.839	0	1	0.852	0	1	0	0.786	0	0.842	0.796	0	0	0	0.774	0	1	0	0	0.745	0
52	FRES	0	0	0.742	0.999	0	0.996	0	0.742	0	0	0	0.959	0.95	0	0	0.994	0.918	0	0.989	0.998	0.956	0	0.742	0	0.894	0.742	0	0	0.99	0	0	0.945	0	0.994	0	0.996	0	0	0.742	0.983	0.742	0	1	0	0.948	0.965	0	0.997
53	GAP	0	0	0.897	0.93	0	0.969	0	0.897	0	0	0	0.999	1	0	0	0.975	0.997	0	0.982	0.964	0.999	0	0.897	0	0.99	0.897	0	0	0.981	0	0	1	0	0.974	0	0.971	0	0	0.897	0.989	0.897	0	0.953	0	1	0.998	0	0.968
54	GBM	0	0	1	0.717	0	0.784	0	1	0	0	0	0.879	0.892	0	0	0.796	0.928	0	0.813	0.773	0.882	0	1	0	0.948	1	0	0	0.81	0	0	0.898	0	0.795	0	0.788	0	0	1	0.832	1	0	0.755	0	0.894	0.869	0	0.781
55	GCARSO	0	0	0.75	0.998	0	0.998	0	0.75	0	0	0	0.963	0.954	0	0	0.995	0.924	0	0.992	0.999	0.961	0	0.75	0	0.9	0.75	0	0	0.992	0	0	0.95	0	0.996	0	0.997	0	0	0.75	0.986	0.75	0	1	0	0.953	0.969	0	0.998
56	GCC	0	0	0.772	0.994	0	1	0	0.772	0	0	0	0.974	0.967	0	0	0.999	0.939	0	0.996	1	0.972	0	0.772	0	0.918	0.772	0	0	0.997	0	0	0.962	0	0.999	0	0.999	0	0	0.772	0.992	0.772	0	0.999	0	0.965	0.979	0	1
57	GENSEG	0	0	1	0.721	0	0.787	0	1	0	0	0	0.881	0.894	0	0	0.8	0.93	0	0.816	0.777	0.885	0	1	0	0.95	1	0	0	0.813	0	0	0.901	0	0.798	0	0.791	0	0	1	0.835	1	0	0.758	0	0.896	0.872	0	0.784
58	GEO	0.782	0.999	0	0	1	0	0.998	0	1	0.999	0.997	0	0	0.997	0.993	0	0	0.993	0	0	0	0.992	0	0.996	0	0	0.999	0.993	0	0.782	0.989	0	0.782	0	1	0	0.992	1	0	0	0	1	0	0.782	0	0	0.997	0
59	GEUSA	0	0	0.819	0.979	0	0.997	0	0.819	0	0	0	0.991	0.986	0	0	0.999	0.967	0	1	0.996	0.99	0	0.819	0	0.95	0.819	0	0	1	0	0	0.984	0	0.999	0	0.998	0	0	0.819	1	0.819	0	0.991	0	0.986	0.994	0	0.997
60	GFAMSA	0	0	1	0.717	0	0.784	0	1	0	0	0	0.879	0.892	0	0	0.796	0.928	0	0.813	0.773	0.882	0	1	0	0.948	1	0	0	0.81	0	0	0.898	0	0.795	0	0.788	0	0	1	0.832	1	0	0.755	0	0.894	0.869	0	0.781
61	GFINBUR	0.738	0.991	0	0	0.995	0	0.988	0	0.998	0.999	0.985	0	0	1	0.978	0	0	0.978	0	0	0	0.999	0	0.985	0	0	0.999	0.978	0	0.738	0.972	0	0.738	0	0.995	0	0.977	0.993	0	0	0	0.997	0	0.738	0	0	1	0
62	GFINTER	0	0	0.803	0.985	0	0.999	0	0.803	0	0	0	0.986	0.98	0	0	1	0.958	0	1	0.998	0.985	0	0.803	0	0.939	0.803	0	0	1	0	0	0.977	0	1	0	1	0	0	0.803	0.998	0.803	0	0.995	0	0.979	0.989	0	0.999
63	GFMULTI	0	0	0.848	0.964	0	0.991	0	0.848	0	0	0	0.998	0.995	0	0	0.994	0.981	0	0.997	0.988	0.997	0	0.848	0	0.967	0.848	0	0	0.997	0	0	0.993	0	0.994	0	0.992	0	0	0.848	0.999	0.848	0	0.981	0	0.994	0.999	0	0.99
64	GFNORTE	0	0	0.752	0.998	0	0.998	0	0.752	0	0	0	0.964	0.956	0	0	0.996	0.925	0	0.992	0.999	0.962	0	0.752	0	0.902	0.752	0	0	0.993	0	0	0.951	0	0.996	0	0.997	0	0	0.752	0.986	0.752	0	1	0	0.954	0.97	0	0.998
65	GIGANTE	0.795	1	0	0	1	0	0.999	0	0.998	0.998	0.998	0	0	0.995	0.996	0	0	0.996	0	0	0	0.988	0	0.998	0	0	0.998	0.996	0	0.795	0.992	0	0.795	0	1	0	0.995	1	0	0	0	0.999	0	0.795	0	0	0.995	0
66	GISSA	0.751	0.994	0	0	0.998	0	0.991	0	0.999	1	0.99	0	0	1	0.983	0	0	0.983	0	0	0	0.998	0	0.989	0	0	1	0.983	0	0.751	0.978	0	0.751	0	0.998	0	0.982	0.996	0	0	0	0.999	0	0.751	0	0	1	0
67	GMACMA	0	0	1	0.717	0	0.784	0	1	0	0	0	0.879	0.892	0	0	0.796	0.928	0	0.813	0.773	0.882	0	1	0	0.948	1	0	0	0.81	0	0	0.898	0	0.795	0	0.788	0	0	1	0.832	1	0	0.755	0	0.894	0.869	0	0.781
68	GMARTI	0	0	0.786	0.991	0	1	0	0.786	0	0	0	0.98	0.973	0	0	1	0.948	0	0.998	1	0.978	0	0.786	0	0.927	0.786	0	0	0.999	0	0	0.969	0	1	0	1	0	0	0.786	0.995	0.786	0	0.998	0	0.972	0.984	0	1
69	GMD	0.786	0.999	0	0	1	0	0.998	0	0.999	0.999	0.997	0	0	0.996	0.994	0	0	0.994	0	0	0	0.99	0	0.997	0	0	0.999	0.994	0	0.786	0.99	0	0.786	0	1	0	0.993	1	0	0	0	1	0	0.786	0	0	0.996	0
70	GMDR	0.808	1	0	0	0.999	0	1	0	0.996	0.996	1	0	0	0.991	0.998	0	0	0.998	0	0	0	0.983	0	0.999	0	0	0.995	0.998	0	0.808	0.995	0	0.808	0	0.999	0	0.997	1	0	0	0	0.998	0	0.808	0	0	0.992	0
71	GMEXICO	0.737	0.99	0	0	0.995	0	0.987	0	0.998	0.999	0.985	0	0	1	0.978	0	0	0.978	0	0	0	0.999	0	0.984	0	0	0.999	0.978	0	0.737	0.971	0	0.737	0	0.995	0	0.976	0.993	0	0	0	0.997	0	0.737	0	0	1	0
72	GMODELO	0.771	0.998	0	0	1	0	0.996	0	1	1	0.995	0	0	0.998	0.99	0	0	0.99	0	0	0	0.994	0	0.994	0	0	1	0.99	0	0.771	0.985	0	0.771	0	1	0	0.989	0.999	0	0	0	1	0	0.771	0	0	0.999	0
73	GNP	0	0	0.764	0.996	0	0.999	0	0.764	0	0	0	0.97	0.962	0	0	0.998	0.933	0	0.995	1	0.968	0	0.764	0	0.911	0.764	0	0	0.995	0	0	0.958	0	0.998	0	0.999	0	0	0.764	0.99	0.764	0	1	0	0.961	0.975	0	0.999
74	GPH	0	0	0.771	0.994	0	1	0	0.771	0	0	0	0.974	0.966	0	0	0.999	0.939	0	0.996	1	0.972	0	0.771	0	0.917	0.771	0	0	0.997	0	0	0.962	0	0.999	0	0.999	0	0	0.771	0.992	0.771	0	0.999	0	0.965	0.978	0	1
75	GPROFUT	0	0	0.773	0.994	0	1	0	0.773	0	0	0	0.975	0.967	0	0	0.999	0.94	0	0.997	1	0.972	0	0.773	0	0.918	0.773	0	0	0.997	0	0	0.963	0	0.999	0	1	0	0	0.773	0.993	0.773	0	0.999	0	0.966	0.979	0	1
76	GRUMA	0	0	0.762	0.996	0	0.999	0	0.762	0	0	0	0.969	0.961	0	0	0.997	0.932	0	0.994	1	0.967	0	0.762	0	0.909	0.762	0	0	0.995	0	0	0.957	0	0.998	0	0.999	0	0	0.762	0.989	0.762	0	1	0	0.96	0.974	0	0.999
77	HERDEZ	0.779	0.999	0	0	1	0	0.997	0	1	0.999	0.996	0	0	0.997	0.992	0	0	0.992	0	0	0	0.992	0	0.996	0	0	0.999	0.992	0	0.779	0.988	0	0.779	0	1	0	0.991	0.999	0	0	0	1	0	0.779	0	0	0.998	0
78	HICOAM	0	0	1	0.717	0	0.784	0	1	0	0	0	0.879	0.892	0	0	0.796	0.928	0	0.813	0.773	0.882	0	1	0	0.948	1	0	0	0.81	0	0	0.898	0	0.795	0	0.788	0	0	1	0.832	1	0	0.755	0	0.894	0.869	0	0.781
79	HILASAL	1	0.805	0	0	0.785	0	0.815	0	0.767	0.762	0.821	0	0	0.744	0.839	0	0	0.839	0	0	0	0.717	0	0.823	0	0	0.761	0.839	0	1	0.852	0	1	0	0.786	0	0.842	0.796	0	0	0	0.774	0	1	0	0	0.745	0
80	HOGAR	0	0	0.915	0.913	0	0.957	0	0.915	0	0	0	0.996	0.998	0	0	0.964	0.999	0	0.972	0.951	0.997	0	0.915	0	0.995	0.915	0	0	0.971	0	0	0.999	0	0.963	0	0.959	0	0	0.915	0.981	0.915	0	0.939	0	0.998	0.993	0	0.955
81	HOMEX	0	0	0.813	0.981	0	0.998	0	0.813	0	0	0	0.989	0.984	0	0	0.999	0.964	0	1	0.997	0.988	0	0.813	0	0.946	0.813	0	0	1	0	0	0.981	0	0.999	0	0.999	0	0	0.813	0.999	0.813	0	0.993	0	0.984	0.992	0	0.998
82	HSBC	0.763	0.996	0	0	0.999	0	0.994	0	1	1	0.993	0	0	0.999	0.987	0	0	0.987	0	0	0	0.996	0	0.992	0	0	1	0.987	0	0.763	0.982	0	0.763	0	0.999	0	0.986	0.998	0	0	0	1	0	0.763	0	0	0.999	0
83	ICA	0	0	0.764	0.996	0	0.999	0	0.764	0	0	0	0.97	0.962	0	0	0.998	0.933	0	0.995	1	0.968	0	0.764	0	0.911	0.764	0	0	0.995	0	0	0.958	0	0.998	0	0.999	0	0	0.764	0.99	0.764	0	1	0	0.961	0.975	0	0.999
84	ICH	0	0	0.91	0.918	0	0.961	0	0.91	0	0	0	0.997	0.999	0	0	0.967	0.999	0	0.975	0.955	0.998	0	0.91	0	0.994	0.91	0	0	0.974	0	0	1	0	0.966	0	0.963	0	0	0.91	0.983	0.91	0	0.943	0	0.999	0.995	0	0.959
85	IDEAL	0	0	0.774	0.993	0	1	0	0.774	0	0	0	0.975	0.968	0	0	0.999	0.941	0	0.997	1	0.973	0	0.774	0	0.919	0.774	0	0	0.997	0	0	0.963	0	0.999	0	1	0	0	0.774	0.993	0.774	0	0.999	0	0.966	0.979	0	1
86	INGBANK	0	0	0.851	0.963	0	0.99	0	0.851	0	0	0	0.998	0.995	0	0	0.993	0.982	0	0.997	0.987	0.997	0	0.851	0	0.968	0.851	0	0	0.996	0	0	0.994	0	0.993	0	0.991	0	0	0.851	0.999	0.851	0	0.98	0	0.995	0.999	0	0.989
87	INVEX	0.796	1	0	0	1	0	0.999	0	0.998	0.998	0.999	0	0	0.994	0.996	0	0	0.996	0	0	0	0.988	0	0.998	0	0	0.997	0.996	0	0.796	0.993	0	0.796	0	1	0	0.995	1	0	0	0	0.999	0	0.796	0	0	0.995	0
88	KIMBER	0	0	0.745	0.998	0	0.997	0	0.745	0	0	0	0.96	0.951	0	0	0.994	0.92	0	0.99	0.998	0.958	0	0.745	0	0.896	0.745	0	0	0.991	0	0	0.947	0	0.995	0	0.996	0	0	0.745	0.984	0.745	0	1	0	0.95	0.966	0	0.997
89	KOF	0	0	0.747	0.998	0	0.997	0	0.747	0	0	0	0.962	0.953	0	0	0.995	0.922	0	0.991	0.999	0.959	0	0.747	0	0.898	0.747	0	0	0.992	0	0	0.948	0	0.995	0	0.996	0	0	0.747	0.985	0.747	0	1	0	0.951	0.967	0	0.998
90	KUO	0	0	0.755	0.997	0	0.998	0	0.755	0	0	0	0.966	0.957	0	0	0.996	0.927	0	0.993	0.999	0.963	0	0.755	0	0.904	0.755	0	0	0.994	0	0	0.953	0	0.997	0	0.998	0	0	0.755	0.987	0.755	0	1	0	0.956	0.971	0	0.999
91	LAB	0.806	1	0	0	0.999	0	1	0	0.997	0.996	0.999	0	0	0.992	0.998	0	0	0.998	0	0	0	0.984	0	0.999	0	0	0.996	0.998	0	0.806	0.995	0	0.806	0	0.999	0	0.997	1	0	0	0	0.998	0	0.806	0	0	0.992	0
92	LAMOSA	0.782	0.999	0	0	1	0	0.998	0	1	0.999	0.997	0	0	0.997	0.993	0	0	0.993	0	0	0	0.992	0	0.996	0	0	0.999	0.993	0	0.782	0.989	0	0.782	0	1	0	0.992	1	0	0	0	1	0	0.782	0	0	0.997	0
93	LASEG	1	0.805	0	0	0.785	0	0.815	0	0.767	0.762	0.821	0	0	0.744	0.839	0	0	0.839	0	0	0	0.717	0	0.823	0	0	0.761	0.839	0	1	0.852	0	1	0	0.786	0	0.842	0.796	0	0	0	0.774	0	1	0	0	0.745	0
94	LIVEPOL	0	0	0.76	0.996	0	0.999	0	0.76	0	0	0	0.968	0.96	0	0	0.997	0.931	0	0.994	1	0.966	0	0.76	0	0.908	0.76	0	0	0.995	0	0	0.956	0	0.997	0	0.998	0	0	0.76	0.989	0.76	0	1	0	0.959	0.973	0	0.999
95	MASECA	0.795	1	0	0	1	0	0.999	0	0.998	0.998	0.998	0	0	0.995	0.996	0	0	0.996	0	0	0	0.988	0	0.998	0	0	0.998	0.996	0	0.795	0.992	0	0.795	0	1	0	0.995	1	0	0	0	0.999	0	0.795	0	0	0.995	0
96	MAXCOM
97	MEDICA	0.762	0.996	0	0	0.999	0	0.994	0	1	1	0.992	0	0	0.999	0.987	0	0	0.987	0	0	0	0.996	0	0.992	0	0	1	0.987	0	0.762	0.982	0	0.762	0	0.999	0	0.986	0.998	0	0	0	1	0	0.762	0	0	0.999	0
98	MEGA	0	0	0.815	0.98	0	0.998	0	0.815	0	0	0	0.99	0.985	0	0	0.999	0.965	0	1	0.996	0.989	0	0.815	0	0.947	0.815	0	0	1	0	0	0.982	0	0.999	0	0.998	0	0	0.815	0.999	0.815	0	0.992	0	0.984	0.993	0	0.997
99	MEXCHEM	0	0	0.733	0.999	0	0.995	0	0.733	0	0	0	0.954	0.945	0	0	0.992	0.912	0	0.987	0.997	0.951	0	0.733	0	0.887	0.733	0	0	0.988	0	0	0.939	0	0.992	0	0.994	0	0	0.733	0.98	0.733	0	0.999	0	0.943	0.96	0	0.995
100	MINSA	0	0	0.909	0.919	0	0.961	0	0.909	0	0	0	0.997	0.999	0	0	0.968	0.999	0	0.976	0.955	0.998	0	0.909	0	0.993	0.909	0	0	0.975	0	0	1	0	0.967	0	0.964	0	0	0.909	0.984	0.909	0	0.944	0	0.999	0.995	0	0.96
101	NEMAK	0	0	0.777	0.993	0	1	0	0.777	0	0	0	0.976	0.969	0	0	0.999	0.942	0	0.997	1	0.974	0	0.777	0	0.921	0.777	0	0	0.998	0	0	0.965	0	0.999	0	1	0	0	0.777	0.993	0.777	0	0.999	0	0.968	0.981	0	1
102	NRF	0	0	1	0.717	0	0.784	0	1	0	0	0	0.879	0.892	0	0	0.796	0.928	0	0.813	0.773	0.882	0	1	0	0.948	1	0	0	0.81	0	0	0.898	0	0.795	0	0.788	0	0	1	0.832	1	0	0.755	0	0.894	0.869	0	0.781
103	NUTRISA	0	0	0.844	0.967	0	0.992	0	0.844	0	0	0	0.997	0.994	0	0	0.995	0.979	0	0.998	0.989	0.996	0	0.844	0	0.965	0.844	0	0	0.997	0	0	0.992	0	0.994	0	0.993	0	0	0.844	1	0.844	0	0.983	0	0.993	0.998	0	0.991
104	OMA	0	0	0.852	0.962	0	0.989	0	0.852	0	0	0	0.998	0.996	0	0	0.993	0.983	0	0.996	0.986	0.998	0	0.852	0	0.969	0.852	0	0	0.996	0	0	0.994	0	0.992	0	0.991	0	0	0.852	0.999	0.852	0	0.979	0	0.995	0.999	0	0.989
105	PASA	0	0	0.849	0.964	0	0.991	0	0.849	0	0	0	0.998	0.995	0	0	0.994	0.981	0	0.997	0.987	0.997	0	0.849	0	0.967	0.849	0	0	0.997	0	0	0.993	0	0.993	0	0.992	0	0	0.849	0.999	0.849	0	0.981	0	0.994	0.999	0	0.99
106	PATRIA	0	0	1	0.721	0	0.787	0	1	0	0	0	0.881	0.894	0	0	0.8	0.93	0	0.816	0.777	0.885	0	1	0	0.95	1	0	0	0.813	0	0	0.901	0	0.798	0	0.791	0	0	1	0.835	1	0	0.758	0	0.896	0.872	0	0.784
107	PATRIMO	0	0	1	0.717	0	0.784	0	1	0	0	0	0.879	0.892	0	0	0.796	0.928	0	0.813	0.773	0.882	0	1	0	0.948	1	0	0	0.81	0	0	0.898	0	0.795	0	0.788	0	0	1	0.832	1	0	0.755	0	0.894	0.869	0	0.781
108	PE&OLES	0	0	0.763	0.996	0	0.999	0	0.763	0	0	0	0.97	0.962	0	0	0.998	0.933	0	0.995	1	0.967	0	0.763	0	0.91	0.763	0	0	0.995	0	0	0.957	0	0.998	0	0.999	0	0	0.763	0.99	0.763	0	1	0	0.96	0.975	0	0.999
109	PINFRA	1	0.805	0	0	0.785	0	0.815	0	0.767	0.762	0.821	0	0	0.744	0.839	0	0	0.839	0	0	0	0.717	0	0.823	0	0	0.761	0.839	0	1	0.852	0	1	0	0.786	0	0.842	0.796	0	0	0	0.774	0	1	0	0	0.745	0
110	POCHTEC	0	0	0.775	0.993	0	1	0	0.775	0	0	0	0.975	0.968	0	0	0.999	0.941	0	0.997	1	0.973	0	0.775	0	0.92	0.775	0	0	0.997	0	0	0.964	0	0.999	0	1	0	0	0.775	0.993	0.775	0	0.999	0	0.967	0.98	0	1
111	POSADAS	0	0	0.765	0.995	0	0.999	0	0.765	0	0	0	0.971	0.963	0	0	0.998	0.934	0	0.995	1	0.968	0	0.765	0	0.912	0.765	0	0	0.996	0	0	0.958	0	0.998	0	0.999	0	0	0.765	0.99	0.765	0	1	0	0.961	0.975	0	0.999
112	PROPCORP	0.839	0.997	0	0	0.993	0	0.999	0	0.989	0.987	0.999	0	0	0.981	1	0	0	1	0	0	0	0.969	0	0.999	0	0	0.987	1	0	0.839	1	0	0.839	0	0.994	0	1	0.996	0	0	0	0.991	0	0.839	0	0	0.981	0
113	Q	0.845	0.996	0	0	0.992	0	0.998	0	0.987	0.985	0.999	0	0	0.978	1	0	0	1	0	0	0	0.966	0	0.999	0	0	0.985	1	0	0.845	1	0	0.845	0	0.992	0	1	0.994	0	0	0	0.989	0	0.845	0	0	0.979	0
114	RCENTRO	0	0	1	0.717	0	0.784	0	1	0	0	0	0.879	0.892	0	0	0.796	0.928	0	0.813	0.773	0.882	0	1	0	0.948	1	0	0	0.81	0	0	0.898	0	0.795	0	0.788	0	0	1	0.832	1	0	0.755	0	0.894	0.869	0	0.781
115	RUBA	0	0	0.86	0.957	0	0.987	0	0.86	0	0	0	0.999	0.997	0	0	0.991	0.986	0	0.995	0.983	0.999	0	0.86	0	0.973	0.86	0	0	0.994	0	0	0.996	0	0.99	0	0.988	0	0	0.86	0.998	0.86	0	0.976	0	0.997	1	0	0.986
116	SAB	0	0	0.792	0.989	0	1	0	0.792	0	0	0	0.982	0.976	0	0	1	0.952	0	0.999	0.999	0.98	0	0.792	0	0.932	0.792	0	0	0.999	0	0	0.972	0	1	0	1	0	0	0.792	0.996	0.792	0	0.997	0	0.975	0.986	0	1
117	SANLUIS	0.743	0.992	0	0	0.996	0	0.989	0	0.999	0.999	0.987	0	0	1	0.98	0	0	0.98	0	0	0	0.999	0	0.986	0	0	0.999	0.98	0	0.743	0.974	0	0.743	0	0.996	0	0.979	0.994	0	0	0	0.998	0	0.743	0	0	1	0
118	SARE	0	0	0.825	0.976	0	0.996	0	0.825	0	0	0	0.993	0.988	0	0	0.998	0.97	0	1	0.994	0.992	0	0.825	0	0.953	0.825	0	0	1	0	0	0.986	0	0.998	0	0.997	0	0	0.825	1	0.825	0	0.99	0	0.988	0.995	0	0.996
119	Scotiab	0	0	0.861	0.957	0	0.986	0	0.861	0	0	0	0.999	0.997	0	0	0.99	0.986	0	0.994	0.983	0.999	0	0.861	0	0.974	0.861	0	0	0.994	0	0	0.996	0	0.99	0	0.988	0	0	0.861	0.998	0.861	0	0.975	0	0.997	1	0	0.985
120	SIGMA	0.864	0.992	0	0	0.986	0	0.994	0	0.979	0.977	0.996	0	0	0.969	0.998	0	0	0.998	0	0	0	0.955	0	0.996	0	0	0.976	0.998	0	0.864	1	0	0.864	0	0.986	0	0.999	0.989	0	0	0	0.982	0	0.864	0	0	0.969	0
121	SIMEC	0	0	0.91	0.918	0	0.961	0	0.91	0	0	0	0.997	0.999	0	0	0.967	0.999	0	0.975	0.955	0.998	0	0.91	0	0.994	0.91	0	0	0.974	0	0	1	0	0.966	0	0.963	0	0	0.91	0.983	0.91	0	0.943	0	0.999	0.995	0	0.959
122	SORIANA	0	0	1	0.717	0	0.784	0	1	0	0	0	0.879	0.892	0	0	0.796	0.928	0	0.813	0.773	0.882	0	1	0	0.948	1	0	0	0.81	0	0	0.898	0	0.795	0	0.788	0	0	1	0.832	1	0	0.755	0	0.894	0.869	0	0.781
123	TEKCHEM	1	0.805	0	0	0.785	0	0.815	0	0.767	0.762	0.821	0	0	0.744	0.839	0	0	0.839	0	0	0	0.717	0	0.823	0	0	0.761	0.839	0	1	0.852	0	1	0	0.786	0	0.842	0.796	0	0	0	0.774	0	1	0	0	0.745	0
124	TELFIM	0	0	0.81	0.982	0	0.998	0	0.81	0	0	0	0.989	0.983	0	0	1	0.962	0	1	0.997	0.987	0	0.81	0	0.944	0.81	0	0	1	0	0	0.98	0	0.999	0	0.999	0	0	0.81	0.999	0.81	0	0.994	0	0.983	0.992	0	0.998
125	TELMEX	0	0	0.766	0.995	0	0.999	0	0.766	0	0	0	0.971	0.963	0	0	0.998	0.935	0	0.995	1	0.969	0	0.766	0	0.912	0.766	0	0	0.996	0	0	0.959	0	0.998	0	0.999	0	0	0.766	0.991	0.766	0	1	0	0.962	0.976	0	1
126	TLEVISA	0.757	0.995	0	0	0.998	0	0.993	0	1	1	0.991	0	0	1	0.986	0	0	0.986	0	0	0	0.997	0	0.991	0	0	1	0.986	0	0.757	0.98	0	0.757	0	0.998	0	0.984	0.997	0	0	0	0.999	0	0.757	0	0	1	0
127	TMM	0.857	0.994	0	0	0.988	0	0.996	0	0.982	0.98	0.997	0	0	0.972	0.999	0	0	0.999	0	0	0	0.959	0	0.997	0	0	0.979	0.999	0	0.857	1	0	0.857	0	0.988	0	0.999	0.991	0	0	0	0.985	0	0.857	0	0	0.973	0
128	TOYOTA	0	0	1	0.717	0	0.784	0	1	0	0	0	0.879	0.892	0	0	0.796	0.928	0	0.813	0.773	0.882	0	1	0	0.948	1	0	0	0.81	0	0	0.898	0	0.795	0	0.788	0	0	1	0.832	1	0	0.755	0	0.894	0.869	0	0.781
129	TS	0.83	0.999	0	0	0.995	0	0.999	0	0.991	0.99	1	0	0	0.984	1	0	0	1	0	0	0	0.974	0	1	0	0	0.99	1	0	0.83	0.999	0	0.83	0	0.996	0	1	0.997	0	0	0	0.993	0	0.83	0	0	0.985	0
130	UNIFIN	0	0	1	0.717	0	0.784	0	1	0	0	0	0.879	0.892	0	0	0.796	0.928	0	0.813	0.773	0.882	0	1	0	0.948	1	0	0	0.81	0	0	0.898	0	0.795	0	0.788	0	0	1	0.832	1	0	0.755	0	0.894	0.869	0	0.781
131	URBI	0	0	0.918	0.91	0	0.955	0	0.918	0	0	0	0.995	0.998	0	0	0.962	1	0	0.97	0.948	0.996	0	0.918	0	0.996	0.918	0	0	0.969	0	0	0.999	0	0.961	0	0.957	0	0	0.918	0.979	0.918	0	0.937	0	0.998	0.993	0	0.953
132	VALUEGF	0	0	0.869	0.952	0	0.983	0	0.869	0	0	0	1	0.998	0	0	0.988	0.989	0	0.993	0.979	0.999	0	0.869	0	0.977	0.869	0	0	0.992	0	0	0.997	0	0.987	0	0.985	0	0	0.869	0.997	0.869	0	0.971	0	0.998	1	0	0.982
133	VASCONIA	0.854	0.994	0	0	0.989	0	0.996	0	0.983	0.981	0.997	0	0	0.974	0.999	0	0	0.999	0	0	0	0.961	0	0.998	0	0	0.981	0.999	0	0.854	1	0	0.854	0	0.989	0	1	0.992	0	0	0	0.986	0	0.854	0	0	0.974	0
134	VITRO	0	0	0.75	0.998	0	0.998	0	0.75	0	0	0	0.963	0.954	0	0	0.995	0.924	0	0.992	0.999	0.961	0	0.75	0	0.9	0.75	0	0	0.992	0	0	0.95	0	0.996	0	0.997	0	0	0.75	0.986	0.75	0	1	0	0.953	0.969	0	0.998
135	VWLEASE	0	0	1	0.717	0	0.784	0	1	0	0	0	0.879	0.892	0	0	0.796	0.928	0	0.813	0.773	0.882	0	1	0	0.948	1	0	0	0.81	0	0	0.898	0	0.795	0	0.788	0	0	1	0.832	1	0	0.755	0	0.894	0.869	0	0.781
136	WALMEX	0	0	0.813	0.981	0	0.998	0	0.813	0	0	0	0.989	0.984	0	0	0.999	0.964	0	1	0.997	0.988	0	0.813	0	0.946	0.813	0	0	1	0	0	0.981	0	0.999	0	0.999	0	0	0.813	0.999	0.813	0	0.993	0	0.984	0.992	0	0.998
137	XIGNUX	0	0	0.776	0.993	0	1	0	0.776	0	0	0	0.976	0.969	0	0	0.999	0.942	0	0.997	1	0.974	0	0.776	0	0.92	0.776	0	0	0.997	0	0	0.964	0	0.999	0	1	0	0	0.776	0.993	0.776	0	0.999	0	0.967	0.98	0	1
[truncated: 89 more columns]
