# Supplementary material for: Board interlocks and Corporate Social Responsibility data in the Mexican Stock Exchange
Source: Data Brief. 2022 May 4;42:108231. doi: 10.1016/j.dib.2022.108231 (PMC9118658; doi:10.1016/j.dib.2022.108231)
Supplement: Supplementary file 1 [file mmc1.zip › Data in brief/Data in brief/Matrices CSV/Markov clustering 2011.csv]

		1	2	3	4	5	6	7	8	9	10	11	12	13	14	15	16	17	18	19	20	21	22	23	24	25	26	27	28	29	30	31	32	33	34	35	36	37	38	39	40	41	42	43	44	45	46	47	48
		ACCELSA	ACTINVR	AHMSA	ALFA	ALSEA	AMX	ARA	ARISTOS	ASUR	AUTLAN	AXTEL	AZTECA	BACHOCO	BACOEMR	BAFAR	BAREGIO	BAZTECA	BBVA	BEVIDES	BIMBO	BINTER	BOLSA	C	CABLE	CAMINO	CASITA	CEMEX	CERAMIC	CICSA	CIDMEGA	CIE	CINMOBI	CITIMEX	CMOCTEZ	CMR	COLLADO	COMERCI	COMPARC	CONVER	CREAL	CSUISSE	CYDSASA	DINE	EDOARDO	ELEKTRA	FACILSA	FEMSA	FERROMEX
1	ACCELSA	1	1	1	0.8	0.6	0.471	0.385	1	0.8	0.8	0.385	0.324	0.8	1	0.28	0.385	0.324	0.385	0.8	0.385	0.385	0.385	1	0.385	0.6	1	0.385	0.385	0.385	1	0.8	0.6	1	0.385	0.28	0.8	0.246	0.8	1	0.22	1	0.8	0.385	1	0.324	0.6	0.385	0.385
2	ACTINVR	1	1	1	0.8	0.6	0.471	0.385	1	0.8	0.8	0.385	0.324	0.8	1	0.28	0.385	0.324	0.385	0.8	0.385	0.385	0.385	1	0.385	0.6	1	0.385	0.385	0.385	1	0.8	0.6	1	0.385	0.28	0.8	0.246	0.8	1	0.22	1	0.8	0.385	1	0.324	0.6	0.385	0.385
3	AHMSA	1	1	1	0.8	0.6	0.471	0.385	1	0.8	0.8	0.385	0.324	0.8	1	0.28	0.385	0.324	0.385	0.8	0.385	0.385	0.385	1	0.385	0.6	1	0.385	0.385	0.385	1	0.8	0.6	1	0.385	0.28	0.8	0.246	0.8	1	0.22	1	0.8	0.385	1	0.324	0.6	0.385	0.385
4	ALFA	0.8	0.8	0.8	1	0.923	0.8	0.69	0.8	1	1	0.69	0.6	1	0.8	0.528	0.69	0.6	0.69	1	0.69	0.69	0.69	0.8	0.69	0.923	0.8	0.69	0.69	0.69	0.8	1	0.923	0.8	0.69	0.528	1	0.471	1	0.8	0.424	0.8	1	0.69	0.8	0.6	0.923	0.69	0.69
5	ALSEA	0.6	0.6	0.6	0.923	1	0.96	0.882	0.6	0.923	0.923	0.882	0.8	0.923	0.6	0.724	0.882	0.8	0.882	0.923	0.882	0.882	0.882	0.6	0.882	1	0.6	0.882	0.882	0.882	0.6	0.923	1	0.6	0.882	0.724	0.923	0.658	0.923	0.6	0.6	0.6	0.923	0.882	0.6	0.8	1	0.882	0.882
6	AMX	0.471	0.471	0.471	0.8	0.96	1	0.976	0.471	0.8	0.8	0.976	0.923	0.8	0.471	0.862	0.976	0.923	0.976	0.8	0.976	0.976	0.976	0.471	0.976	0.96	0.471	0.976	0.976	0.976	0.471	0.8	0.96	0.471	0.976	0.862	0.8	0.8	0.8	0.471	0.742	0.471	0.8	0.976	0.471	0.923	0.96	0.976	0.976
7	ARA	0.385	0.385	0.385	0.69	0.882	0.976	1	0.385	0.69	0.69	1	0.984	0.69	0.385	0.946	1	0.984	1	0.69	1	1	1	0.385	1	0.882	0.385	1	1	1	0.385	0.69	0.882	0.385	1	0.946	0.69	0.899	0.69	0.385	0.849	0.385	0.69	1	0.385	0.984	0.882	1	1
8	ARISTOS	1	1	1	0.8	0.6	0.471	0.385	1	0.8	0.8	0.385	0.324	0.8	1	0.28	0.385	0.324	0.385	0.8	0.385	0.385	0.385	1	0.385	0.6	1	0.385	0.385	0.385	1	0.8	0.6	1	0.385	0.28	0.8	0.246	0.8	1	0.22	1	0.8	0.385	1	0.324	0.6	0.385	0.385
9	ASUR	0.8	0.8	0.8	1	0.923	0.8	0.69	0.8	1	1	0.69	0.6	1	0.8	0.528	0.69	0.6	0.69	1	0.69	0.69	0.69	0.8	0.69	0.923	0.8	0.69	0.69	0.69	0.8	1	0.923	0.8	0.69	0.528	1	0.471	1	0.8	0.424	0.8	1	0.69	0.8	0.6	0.923	0.69	0.69
10	AUTLAN	0.8	0.8	0.8	1	0.923	0.8	0.69	0.8	1	1	0.69	0.6	1	0.8	0.528	0.69	0.6	0.69	1	0.69	0.69	0.69	0.8	0.69	0.923	0.8	0.69	0.69	0.69	0.8	1	0.923	0.8	0.69	0.528	1	0.471	1	0.8	0.424	0.8	1	0.69	0.8	0.6	0.923	0.69	0.69
11	AXTEL	0.385	0.385	0.385	0.69	0.882	0.976	1	0.385	0.69	0.69	1	0.984	0.69	0.385	0.946	1	0.984	1	0.69	1	1	1	0.385	1	0.882	0.385	1	1	1	0.385	0.69	0.882	0.385	1	0.946	0.69	0.899	0.69	0.385	0.849	0.385	0.69	1	0.385	0.984	0.882	1	1
12	AZTECA	0.324	0.324	0.324	0.6	0.8	0.923	0.984	0.324	0.6	0.6	0.984	1	0.6	0.324	0.988	0.984	1	0.984	0.6	0.984	0.984	0.984	0.324	0.984	0.8	0.324	0.984	0.984	0.984	0.324	0.6	0.8	0.324	0.984	0.988	0.6	0.96	0.6	0.324	0.923	0.324	0.6	0.984	0.324	1	0.8	0.984	0.984
13	BACHOCO	0.8	0.8	0.8	1	0.923	0.8	0.69	0.8	1	1	0.69	0.6	1	0.8	0.528	0.69	0.6	0.69	1	0.69	0.69	0.69	0.8	0.69	0.923	0.8	0.69	0.69	0.69	0.8	1	0.923	0.8	0.69	0.528	1	0.471	1	0.8	0.424	0.8	1	0.69	0.8	0.6	0.923	0.69	0.69
14	BACOEMR	1	1	1	0.8	0.6	0.471	0.385	1	0.8	0.8	0.385	0.324	0.8	1	0.28	0.385	0.324	0.385	0.8	0.385	0.385	0.385	1	0.385	0.6	1	0.385	0.385	0.385	1	0.8	0.6	1	0.385	0.28	0.8	0.246	0.8	1	0.22	1	0.8	0.385	1	0.324	0.6	0.385	0.385
15	BAFAR	0.28	0.28	0.28	0.528	0.724	0.862	0.946	0.28	0.528	0.528	0.946	0.988	0.528	0.28	1	0.946	0.988	0.946	0.528	0.946	0.946	0.946	0.28	0.946	0.724	0.28	0.946	0.946	0.946	0.28	0.528	0.724	0.28	0.946	1	0.528	0.991	0.528	0.28	0.969	0.28	0.528	0.946	0.28	0.988	0.724	0.946	0.946
16	BAREGIO	0.385	0.385	0.385	0.69	0.882	0.976	1	0.385	0.69	0.69	1	0.984	0.69	0.385	0.946	1	0.984	1	0.69	1	1	1	0.385	1	0.882	0.385	1	1	1	0.385	0.69	0.882	0.385	1	0.946	0.69	0.899	0.69	0.385	0.849	0.385	0.69	1	0.385	0.984	0.882	1	1
17	BAZTECA	0.324	0.324	0.324	0.6	0.8	0.923	0.984	0.324	0.6	0.6	0.984	1	0.6	0.324	0.988	0.984	1	0.984	0.6	0.984	0.984	0.984	0.324	0.984	0.8	0.324	0.984	0.984	0.984	0.324	0.6	0.8	0.324	0.984	0.988	0.6	0.96	0.6	0.324	0.923	0.324	0.6	0.984	0.324	1	0.8	0.984	0.984
18	BBVA	0.385	0.385	0.385	0.69	0.882	0.976	1	0.385	0.69	0.69	1	0.984	0.69	0.385	0.946	1	0.984	1	0.69	1	1	1	0.385	1	0.882	0.385	1	1	1	0.385	0.69	0.882	0.385	1	0.946	0.69	0.899	0.69	0.385	0.849	0.385	0.69	1	0.385	0.984	0.882	1	1
19	BEVIDES	0.8	0.8	0.8	1	0.923	0.8	0.69	0.8	1	1	0.69	0.6	1	0.8	0.528	0.69	0.6	0.69	1	0.69	0.69	0.69	0.8	0.69	0.923	0.8	0.69	0.69	0.69	0.8	1	0.923	0.8	0.69	0.528	1	0.471	1	0.8	0.424	0.8	1	0.69	0.8	0.6	0.923	0.69	0.69
20	BIMBO	0.385	0.385	0.385	0.69	0.882	0.976	1	0.385	0.69	0.69	1	0.984	0.69	0.385	0.946	1	0.984	1	0.69	1	1	1	0.385	1	0.882	0.385	1	1	1	0.385	0.69	0.882	0.385	1	0.946	0.69	0.899	0.69	0.385	0.849	0.385	0.69	1	0.385	0.984	0.882	1	1
21	BINTER	0.385	0.385	0.385	0.69	0.882	0.976	1	0.385	0.69	0.69	1	0.984	0.69	0.385	0.946	1	0.984	1	0.69	1	1	1	0.385	1	0.882	0.385	1	1	1	0.385	0.69	0.882	0.385	1	0.946	0.69	0.899	0.69	0.385	0.849	0.385	0.69	1	0.385	0.984	0.882	1	1
22	BOLSA	0.385	0.385	0.385	0.69	0.882	0.976	1	0.385	0.69	0.69	1	0.984	0.69	0.385	0.946	1	0.984	1	0.69	1	1	1	0.385	1	0.882	0.385	1	1	1	0.385	0.69	0.882	0.385	1	0.946	0.69	0.899	0.69	0.385	0.849	0.385	0.69	1	0.385	0.984	0.882	1	1
23	C	1	1	1	0.8	0.6	0.471	0.385	1	0.8	0.8	0.385	0.324	0.8	1	0.28	0.385	0.324	0.385	0.8	0.385	0.385	0.385	1	0.385	0.6	1	0.385	0.385	0.385	1	0.8	0.6	1	0.385	0.28	0.8	0.246	0.8	1	0.22	1	0.8	0.385	1	0.324	0.6	0.385	0.385
24	CABLE	0.385	0.385	0.385	0.69	0.882	0.976	1	0.385	0.69	0.69	1	0.984	0.69	0.385	0.946	1	0.984	1	0.69	1	1	1	0.385	1	0.882	0.385	1	1	1	0.385	0.69	0.882	0.385	1	0.946	0.69	0.899	0.69	0.385	0.849	0.385	0.69	1	0.385	0.984	0.882	1	1
25	CAMINO	0.6	0.6	0.6	0.923	1	0.96	0.882	0.6	0.923	0.923	0.882	0.8	0.923	0.6	0.724	0.882	0.8	0.882	0.923	0.882	0.882	0.882	0.6	0.882	1	0.6	0.882	0.882	0.882	0.6	0.923	1	0.6	0.882	0.724	0.923	0.658	0.923	0.6	0.6	0.6	0.923	0.882	0.6	0.8	1	0.882	0.882
26	CASITA	1	1	1	0.8	0.6	0.471	0.385	1	0.8	0.8	0.385	0.324	0.8	1	0.28	0.385	0.324	0.385	0.8	0.385	0.385	0.385	1	0.385	0.6	1	0.385	0.385	0.385	1	0.8	0.6	1	0.385	0.28	0.8	0.246	0.8	1	0.22	1	0.8	0.385	1	0.324	0.6	0.385	0.385
27	CEMEX	0.385	0.385	0.385	0.69	0.882	0.976	1	0.385	0.69	0.69	1	0.984	0.69	0.385	0.946	1	0.984	1	0.69	1	1	1	0.385	1	0.882	0.385	1	1	1	0.385	0.69	0.882	0.385	1	0.946	0.69	0.899	0.69	0.385	0.849	0.385	0.69	1	0.385	0.984	0.882	1	1
28	CERAMIC	0.385	0.385	0.385	0.69	0.882	0.976	1	0.385	0.69	0.69	1	0.984	0.69	0.385	0.946	1	0.984	1	0.69	1	1	1	0.385	1	0.882	0.385	1	1	1	0.385	0.69	0.882	0.385	1	0.946	0.69	0.899	0.69	0.385	0.849	0.385	0.69	1	0.385	0.984	0.882	1	1
29	CICSA	0.385	0.385	0.385	0.69	0.882	0.976	1	0.385	0.69	0.69	1	0.984	0.69	0.385	0.946	1	0.984	1	0.69	1	1	1	0.385	1	0.882	0.385	1	1	1	0.385	0.69	0.882	0.385	1	0.946	0.69	0.899	0.69	0.385	0.849	0.385	0.69	1	0.385	0.984	0.882	1	1
30	CIDMEGA	1	1	1	0.8	0.6	0.471	0.385	1	0.8	0.8	0.385	0.324	0.8	1	0.28	0.385	0.324	0.385	0.8	0.385	0.385	0.385	1	0.385	0.6	1	0.385	0.385	0.385	1	0.8	0.6	1	0.385	0.28	0.8	0.246	0.8	1	0.22	1	0.8	0.385	1	0.324	0.6	0.385	0.385
31	CIE	0.8	0.8	0.8	1	0.923	0.8	0.69	0.8	1	1	0.69	0.6	1	0.8	0.528	0.69	0.6	0.69	1	0.69	0.69	0.69	0.8	0.69	0.923	0.8	0.69	0.69	0.69	0.8	1	0.923	0.8	0.69	0.528	1	0.471	1	0.8	0.424	0.8	1	0.69	0.8	0.6	0.923	0.69	0.69
32	CINMOBI	0.6	0.6	0.6	0.923	1	0.96	0.882	0.6	0.923	0.923	0.882	0.8	0.923	0.6	0.724	0.882	0.8	0.882	0.923	0.882	0.882	0.882	0.6	0.882	1	0.6	0.882	0.882	0.882	0.6	0.923	1	0.6	0.882	0.724	0.923	0.658	0.923	0.6	0.6	0.6	0.923	0.882	0.6	0.8	1	0.882	0.882
33	CITIMEX	1	1	1	0.8	0.6	0.471	0.385	1	0.8	0.8	0.385	0.324	0.8	1	0.28	0.385	0.324	0.385	0.8	0.385	0.385	0.385	1	0.385	0.6	1	0.385	0.385	0.385	1	0.8	0.6	1	0.385	0.28	0.8	0.246	0.8	1	0.22	1	0.8	0.385	1	0.324	0.6	0.385	0.385
34	CMOCTEZ	0.385	0.385	0.385	0.69	0.882	0.976	1	0.385	0.69	0.69	1	0.984	0.69	0.385	0.946	1	0.984	1	0.69	1	1	1	0.385	1	0.882	0.385	1	1	1	0.385	0.69	0.882	0.385	1	0.946	0.69	0.899	0.69	0.385	0.849	0.385	0.69	1	0.385	0.984	0.882	1	1
35	CMR	0.28	0.28	0.28	0.528	0.724	0.862	0.946	0.28	0.528	0.528	0.946	0.988	0.528	0.28	1	0.946	0.988	0.946	0.528	0.946	0.946	0.946	0.28	0.946	0.724	0.28	0.946	0.946	0.946	0.28	0.528	0.724	0.28	0.946	1	0.528	0.991	0.528	0.28	0.969	0.28	0.528	0.946	0.28	0.988	0.724	0.946	0.946
36	COLLADO	0.8	0.8	0.8	1	0.923	0.8	0.69	0.8	1	1	0.69	0.6	1	0.8	0.528	0.69	0.6	0.69	1	0.69	0.69	0.69	0.8	0.69	0.923	0.8	0.69	0.69	0.69	0.8	1	0.923	0.8	0.69	0.528	1	0.471	1	0.8	0.424	0.8	1	0.69	0.8	0.6	0.923	0.69	0.69
37	COMERCI	0.246	0.246	0.246	0.471	0.658	0.8	0.899	0.246	0.471	0.471	0.899	0.96	0.471	0.246	0.991	0.899	0.96	0.899	0.471	0.899	0.899	0.899	0.246	0.899	0.658	0.246	0.899	0.899	0.899	0.246	0.471	0.658	0.246	0.899	0.991	0.471	1	0.471	0.246	0.993	0.246	0.471	0.899	0.246	0.96	0.658	0.899	0.899
38	COMPARC	0.8	0.8	0.8	1	0.923	0.8	0.69	0.8	1	1	0.69	0.6	1	0.8	0.528	0.69	0.6	0.69	1	0.69	0.69	0.69	0.8	0.69	0.923	0.8	0.69	0.69	0.69	0.8	1	0.923	0.8	0.69	0.528	1	0.471	1	0.8	0.424	0.8	1	0.69	0.8	0.6	0.923	0.69	0.69
39	CONVER	1	1	1	0.8	0.6	0.471	0.385	1	0.8	0.8	0.385	0.324	0.8	1	0.28	0.385	0.324	0.385	0.8	0.385	0.385	0.385	1	0.385	0.6	1	0.385	0.385	0.385	1	0.8	0.6	1	0.385	0.28	0.8	0.246	0.8	1	0.22	1	0.8	0.385	1	0.324	0.6	0.385	0.385
40	CREAL	0.22	0.22	0.22	0.424	0.6	0.742	0.849	0.22	0.424	0.424	0.849	0.923	0.424	0.22	0.969	0.849	0.923	0.849	0.424	0.849	0.849	0.849	0.22	0.849	0.6	0.22	0.849	0.849	0.849	0.22	0.424	0.6	0.22	0.849	0.969	0.424	0.993	0.424	0.22	1	0.22	0.424	0.849	0.22	0.923	0.6	0.849	0.849
41	CSUISSE	1	1	1	0.8	0.6	0.471	0.385	1	0.8	0.8	0.385	0.324	0.8	1	0.28	0.385	0.324	0.385	0.8	0.385	0.385	0.385	1	0.385	0.6	1	0.385	0.385	0.385	1	0.8	0.6	1	0.385	0.28	0.8	0.246	0.8	1	0.22	1	0.8	0.385	1	0.324	0.6	0.385	0.385
42	CYDSASA	0.8	0.8	0.8	1	0.923	0.8	0.69	0.8	1	1	0.69	0.6	1	0.8	0.528	0.69	0.6	0.69	1	0.69	0.69	0.69	0.8	0.69	0.923	0.8	0.69	0.69	0.69	0.8	1	0.923	0.8	0.69	0.528	1	0.471	1	0.8	0.424	0.8	1	0.69	0.8	0.6	0.923	0.69	0.69
43	DINE	0.385	0.385	0.385	0.69	0.882	0.976	1	0.385	0.69	0.69	1	0.984	0.69	0.385	0.946	1	0.984	1	0.69	1	1	1	0.385	1	0.882	0.385	1	1	1	0.385	0.69	0.882	0.385	1	0.946	0.69	0.899	0.69	0.385	0.849	0.385	0.69	1	0.385	0.984	0.882	1	1
44	EDOARDO	1	1	1	0.8	0.6	0.471	0.385	1	0.8	0.8	0.385	0.324	0.8	1	0.28	0.385	0.324	0.385	0.8	0.385	0.385	0.385	1	0.385	0.6	1	0.385	0.385	0.385	1	0.8	0.6	1	0.385	0.28	0.8	0.246	0.8	1	0.22	1	0.8	0.385	1	0.324	0.6	0.385	0.385
45	ELEKTRA	0.324	0.324	0.324	0.6	0.8	0.923	0.984	0.324	0.6	0.6	0.984	1	0.6	0.324	0.988	0.984	1	0.984	0.6	0.984	0.984	0.984	0.324	0.984	0.8	0.324	0.984	0.984	0.984	0.324	0.6	0.8	0.324	0.984	0.988	0.6	0.96	0.6	0.324	0.923	0.324	0.6	0.984	0.324	1	0.8	0.984	0.984
46	FACILSA	0.6	0.6	0.6	0.923	1	0.96	0.882	0.6	0.923	0.923	0.882	0.8	0.923	0.6	0.724	0.882	0.8	0.882	0.923	0.882	0.882	0.882	0.6	0.882	1	0.6	0.882	0.882	0.882	0.6	0.923	1	0.6	0.882	0.724	0.923	0.658	0.923	0.6	0.6	0.6	0.923	0.882	0.6	0.8	1	0.882	0.882
47	FEMSA	0.385	0.385	0.385	0.69	0.882	0.976	1	0.385	0.69	0.69	1	0.984	0.69	0.385	0.946	1	0.984	1	0.69	1	1	1	0.385	1	0.882	0.385	1	1	1	0.385	0.69	0.882	0.385	1	0.946	0.69	0.899	0.69	0.385	0.849	0.385	0.69	1	0.385	0.984	0.882	1	1
48	FERROMEX	0.385	0.385	0.385	0.69	0.882	0.976	1	0.385	0.69	0.69	1	0.984	0.69	0.385	0.946	1	0.984	1	0.69	1	1	1	0.385	1	0.882	0.385	1	1	1	0.385	0.69	0.882	0.385	1	0.946	0.69	0.899	0.69	0.385	0.849	0.385	0.69	1	0.385	0.984	0.882	1	1
49	FINDEP	0.324	0.324	0.324	0.6	0.8	0.923	0.984	0.324	0.6	0.6	0.984	1	0.6	0.324	0.988	0.984	1	0.984	0.6	0.984	0.984	0.984	0.324	0.984	0.8	0.324	0.984	0.984	0.984	0.324	0.6	0.8	0.324	0.984	0.988	0.6	0.96	0.6	0.324	0.923	0.324	0.6	0.984	0.324	1	0.8	0.984	0.984
50	FORD	1	1	1	0.8	0.6	0.471	0.385	1	0.8	0.8	0.385	0.324	0.8	1	0.28	0.385	0.324	0.385	0.8	0.385	0.385	0.385	1	0.385	0.6	1	0.385	0.385	0.385	1	0.8	0.6	1	0.385	0.28	0.8	0.246	0.8	1	0.22	1	0.8	0.385	1	0.324	0.6	0.385	0.385
51	FRAGUA	1	1	1	0.8	0.6	0.471	0.385	1	0.8	0.8	0.385	0.324	0.8	1	0.28	0.385	0.324	0.385	0.8	0.385	0.385	0.385	1	0.385	0.6	1	0.385	0.385	0.385	1	0.8	0.6	1	0.385	0.28	0.8	0.246	0.8	1	0.22	1	0.8	0.385	1	0.324	0.6	0.385	0.385
52	FRES	0.385	0.385	0.385	0.69	0.882	0.976	1	0.385	0.69	0.69	1	0.984	0.69	0.385	0.946	1	0.984	1	0.69	1	1	1	0.385	1	0.882	0.385	1	1	1	0.385	0.69	0.882	0.385	1	0.946	0.69	0.899	0.69	0.385	0.849	0.385	0.69	1	0.385	0.984	0.882	1	1
53	GAP	0.6	0.6	0.6	0.923	1	0.96	0.882	0.6	0.923	0.923	0.882	0.8	0.923	0.6	0.724	0.882	0.8	0.882	0.923	0.882	0.882	0.882	0.6	0.882	1	0.6	0.882	0.882	0.882	0.6	0.923	1	0.6	0.882	0.724	0.923	0.658	0.923	0.6	0.6	0.6	0.923	0.882	0.6	0.8	1	0.882	0.882
54	GBM	1	1	1	0.8	0.6	0.471	0.385	1	0.8	0.8	0.385	0.324	0.8	1	0.28	0.385	0.324	0.385	0.8	0.385	0.385	0.385	1	0.385	0.6	1	0.385	0.385	0.385	1	0.8	0.6	1	0.385	0.28	0.8	0.246	0.8	1	0.22	1	0.8	0.385	1	0.324	0.6	0.385	0.385
55	GCARSO	0.385	0.385	0.385	0.69	0.882	0.976	1	0.385	0.69	0.69	1	0.984	0.69	0.385	0.946	1	0.984	1	0.69	1	1	1	0.385	1	0.882	0.385	1	1	1	0.385	0.69	0.882	0.385	1	0.946	0.69	0.899	0.69	0.385	0.849	0.385	0.69	1	0.385	0.984	0.882	1	1
56	GCC	0.385	0.385	0.385	0.69	0.882	0.976	1	0.385	0.69	0.69	1	0.984	0.69	0.385	0.946	1	0.984	1	0.69	1	1	1	0.385	1	0.882	0.385	1	1	1	0.385	0.69	0.882	0.385	1	0.946	0.69	0.899	0.69	0.385	0.849	0.385	0.69	1	0.385	0.984	0.882	1	1
57	GENSEG	0.198	0.198	0.198	0.385	0.55	0.69	0.8	0.198	0.385	0.385	0.8	0.882	0.385	0.198	0.94	0.8	0.882	0.8	0.385	0.8	0.8	0.8	0.198	0.8	0.55	0.198	0.8	0.8	0.8	0.198	0.385	0.55	0.198	0.8	0.94	0.385	0.976	0.385	0.198	0.994	0.198	0.385	0.8	0.198	0.882	0.55	0.8	0.8
58	GEO	0.385	0.385	0.385	0.69	0.882	0.976	1	0.385	0.69	0.69	1	0.984	0.69	0.385	0.946	1	0.984	1	0.69	1	1	1	0.385	1	0.882	0.385	1	1	1	0.385	0.69	0.882	0.385	1	0.946	0.69	0.899	0.69	0.385	0.849	0.385	0.69	1	0.385	0.984	0.882	1	1
59	GEUSA	0.385	0.385	0.385	0.69	0.882	0.976	1	0.385	0.69	0.69	1	0.984	0.69	0.385	0.946	1	0.984	1	0.69	1	1	1	0.385	1	0.882	0.385	1	1	1	0.385	0.69	0.882	0.385	1	0.946	0.69	0.899	0.69	0.385	0.849	0.385	0.69	1	0.385	0.984	0.882	1	1
60	GFAMSA	1	1	1	0.8	0.6	0.471	0.385	1	0.8	0.8	0.385	0.324	0.8	1	0.28	0.385	0.324	0.385	0.8	0.385	0.385	0.385	1	0.385	0.6	1	0.385	0.385	0.385	1	0.8	0.6	1	0.385	0.28	0.8	0.246	0.8	1	0.22	1	0.8	0.385	1	0.324	0.6	0.385	0.385
61	GFINBUR	0.385	0.385	0.385	0.69	0.882	0.976	1	0.385	0.69	0.69	1	0.984	0.69	0.385	0.946	1	0.984	1	0.69	1	1	1	0.385	1	0.882	0.385	1	1	1	0.385	0.69	0.882	0.385	1	0.946	0.69	0.899	0.69	0.385	0.849	0.385	0.69	1	0.385	0.984	0.882	1	1
62	GFINTER	0.385	0.385	0.385	0.69	0.882	0.976	1	0.385	0.69	0.69	1	0.984	0.69	0.385	0.946	1	0.984	1	0.69	1	1	1	0.385	1	0.882	0.385	1	1	1	0.385	0.69	0.882	0.385	1	0.946	0.69	0.899	0.69	0.385	0.849	0.385	0.69	1	0.385	0.984	0.882	1	1
63	GFMULTI	0.28	0.28	0.28	0.528	0.724	0.862	0.946	0.28	0.528	0.528	0.946	0.988	0.528	0.28	1	0.946	0.988	0.946	0.528	0.946	0.946	0.946	0.28	0.946	0.724	0.28	0.946	0.946	0.946	0.28	0.528	0.724	0.28	0.946	1	0.528	0.991	0.528	0.28	0.969	0.28	0.528	0.946	0.28	0.988	0.724	0.946	0.946
64	GFNORTE	0.8	0.8	0.8	1	0.923	0.8	0.69	0.8	1	1	0.69	0.6	1	0.8	0.528	0.69	0.6	0.69	1	0.69	0.69	0.69	0.8	0.69	0.923	0.8	0.69	0.69	0.69	0.8	1	0.923	0.8	0.69	0.528	1	0.471	1	0.8	0.424	0.8	1	0.69	0.8	0.6	0.923	0.69	0.69
65	GIGANTE	1	1	1	0.8	0.6	0.471	0.385	1	0.8	0.8	0.385	0.324	0.8	1	0.28	0.385	0.324	0.385	0.8	0.385	0.385	0.385	1	0.385	0.6	1	0.385	0.385	0.385	1	0.8	0.6	1	0.385	0.28	0.8	0.246	0.8	1	0.22	1	0.8	0.385	1	0.324	0.6	0.385	0.385
66	GISSA	0.385	0.385	0.385	0.69	0.882	0.976	1	0.385	0.69	0.69	1	0.984	0.69	0.385	0.946	1	0.984	1	0.69	1	1	1	0.385	1	0.882	0.385	1	1	1	0.385	0.69	0.882	0.385	1	0.946	0.69	0.899	0.69	0.385	0.849	0.385	0.69	1	0.385	0.984	0.882	1	1
67	GMACMA	1	1	1	0.8	0.6	0.471	0.385	1	0.8	0.8	0.385	0.324	0.8	1	0.28	0.385	0.324	0.385	0.8	0.385	0.385	0.385	1	0.385	0.6	1	0.385	0.385	0.385	1	0.8	0.6	1	0.385	0.28	0.8	0.246	0.8	1	0.22	1	0.8	0.385	1	0.324	0.6	0.385	0.385
68	GMARTI	0.385	0.385	0.385	0.69	0.882	0.976	1	0.385	0.69	0.69	1	0.984	0.69	0.385	0.946	1	0.984	1	0.69	1	1	1	0.385	1	0.882	0.385	1	1	1	0.385	0.69	0.882	0.385	1	0.946	0.69	0.899	0.69	0.385	0.849	0.385	0.69	1	0.385	0.984	0.882	1	1
69	GMD	0.28	0.28	0.28	0.528	0.724	0.862	0.946	0.28	0.528	0.528	0.946	0.988	0.528	0.28	1	0.946	0.988	0.946	0.528	0.946	0.946	0.946	0.28	0.946	0.724	0.28	0.946	0.946	0.946	0.28	0.528	0.724	0.28	0.946	1	0.528	0.991	0.528	0.28	0.969	0.28	0.528	0.946	0.28	0.988	0.724	0.946	0.946
70	GMDR	0.28	0.28	0.28	0.528	0.724	0.862	0.946	0.28	0.528	0.528	0.946	0.988	0.528	0.28	1	0.946	0.988	0.946	0.528	0.946	0.946	0.946	0.28	0.946	0.724	0.28	0.946	0.946	0.946	0.28	0.528	0.724	0.28	0.946	1	0.528	0.991	0.528	0.28	0.969	0.28	0.528	0.946	0.28	0.988	0.724	0.946	0.946
71	GMEXICO	0.385	0.385	0.385	0.69	0.882	0.976	1	0.385	0.69	0.69	1	0.984	0.69	0.385	0.946	1	0.984	1	0.69	1	1	1	0.385	1	0.882	0.385	1	1	1	0.385	0.69	0.882	0.385	1	0.946	0.69	0.899	0.69	0.385	0.849	0.385	0.69	1	0.385	0.984	0.882	1	1
72	GMODELO	0.385	0.385	0.385	0.69	0.882	0.976	1	0.385	0.69	0.69	1	0.984	0.69	0.385	0.946	1	0.984	1	0.69	1	1	1	0.385	1	0.882	0.385	1	1	1	0.385	0.69	0.882	0.385	1	0.946	0.69	0.899	0.69	0.385	0.849	0.385	0.69	1	0.385	0.984	0.882	1	1
73	GNP	0.385	0.385	0.385	0.69	0.882	0.976	1	0.385	0.69	0.69	1	0.984	0.69	0.385	0.946	1	0.984	1	0.69	1	1	1	0.385	1	0.882	0.385	1	1	1	0.385	0.69	0.882	0.385	1	0.946	0.69	0.899	0.69	0.385	0.849	0.385	0.69	1	0.385	0.984	0.882	1	1
74	GPH	0.385	0.385	0.385	0.69	0.882	0.976	1	0.385	0.69	0.69	1	0.984	0.69	0.385	0.946	1	0.984	1	0.69	1	1	1	0.385	1	0.882	0.385	1	1	1	0.385	0.69	0.882	0.385	1	0.946	0.69	0.899	0.69	0.385	0.849	0.385	0.69	1	0.385	0.984	0.882	1	1
75	GPROFUT	0.385	0.385	0.385	0.69	0.882	0.976	1	0.385	0.69	0.69	1	0.984	0.69	0.385	0.946	1	0.984	1	0.69	1	1	1	0.385	1	0.882	0.385	1	1	1	0.385	0.69	0.882	0.385	1	0.946	0.69	0.899	0.69	0.385	0.849	0.385	0.69	1	0.385	0.984	0.882	1	1
76	GRUMA	0.8	0.8	0.8	1	0.923	0.8	0.69	0.8	1	1	0.69	0.6	1	0.8	0.528	0.69	0.6	0.69	1	0.69	0.69	0.69	0.8	0.69	0.923	0.8	0.69	0.69	0.69	0.8	1	0.923	0.8	0.69	0.528	1	0.471	1	0.8	0.424	0.8	1	0.69	0.8	0.6	0.923	0.69	0.69
77	HERDEZ	0.8	0.8	0.8	1	0.923	0.8	0.69	0.8	1	1	0.69	0.6	1	0.8	0.528	0.69	0.6	0.69	1	0.69	0.69	0.69	0.8	0.69	0.923	0.8	0.69	0.69	0.69	0.8	1	0.923	0.8	0.69	0.528	1	0.471	1	0.8	0.424	0.8	1	0.69	0.8	0.6	0.923	0.69	0.69
78	HICOAM	1	1	1	0.8	0.6	0.471	0.385	1	0.8	0.8	0.385	0.324	0.8	1	0.28	0.385	0.324	0.385	0.8	0.385	0.385	0.385	1	0.385	0.6	1	0.385	0.385	0.385	1	0.8	0.6	1	0.385	0.28	0.8	0.246	0.8	1	0.22	1	0.8	0.385	1	0.324	0.6	0.385	0.385
79	HILASAL	1	1	1	0.8	0.6	0.471	0.385	1	0.8	0.8	0.385	0.324	0.8	1	0.28	0.385	0.324	0.385	0.8	0.385	0.385	0.385	1	0.385	0.6	1	0.385	0.385	0.385	1	0.8	0.6	1	0.385	0.28	0.8	0.246	0.8	1	0.22	1	0.8	0.385	1	0.324	0.6	0.385	0.385
80	HOGAR	0.385	0.385	0.385	0.69	0.882	0.976	1	0.385	0.69	0.69	1	0.984	0.69	0.385	0.946	1	0.984	1	0.69	1	1	1	0.385	1	0.882	0.385	1	1	1	0.385	0.69	0.882	0.385	1	0.946	0.69	0.899	0.69	0.385	0.849	0.385	0.69	1	0.385	0.984	0.882	1	1
81	HOMEX	0.22	0.22	0.22	0.424	0.6	0.742	0.849	0.22	0.424	0.424	0.849	0.923	0.424	0.22	0.969	0.849	0.923	0.849	0.424	0.849	0.849	0.849	0.22	0.849	0.6	0.22	0.849	0.849	0.849	0.22	0.424	0.6	0.22	0.849	0.969	0.424	0.993	0.424	0.22	1	0.22	0.424	0.849	0.22	0.923	0.6	0.849	0.849
82	HSBC	0.8	0.8	0.8	1	0.923	0.8	0.69	0.8	1	1	0.69	0.6	1	0.8	0.528	0.69	0.6	0.69	1	0.69	0.69	0.69	0.8	0.69	0.923	0.8	0.69	0.69	0.69	0.8	1	0.923	0.8	0.69	0.528	1	0.471	1	0.8	0.424	0.8	1	0.69	0.8	0.6	0.923	0.69	0.69
83	ICA	0.385	0.385	0.385	0.69	0.882	0.976	1	0.385	0.69	0.69	1	0.984	0.69	0.385	0.946	1	0.984	1	0.69	1	1	1	0.385	1	0.882	0.385	1	1	1	0.385	0.69	0.882	0.385	1	0.946	0.69	0.899	0.69	0.385	0.849	0.385	0.69	1	0.385	0.984	0.882	1	1
84	ICH	0.246	0.246	0.246	0.471	0.658	0.8	0.899	0.246	0.471	0.471	0.899	0.96	0.471	0.246	0.991	0.899	0.96	0.899	0.471	0.899	0.899	0.899	0.246	0.899	0.658	0.246	0.899	0.899	0.899	0.246	0.471	0.658	0.246	0.899	0.991	0.471	1	0.471	0.246	0.993	0.246	0.471	0.899	0.246	0.96	0.658	0.899	0.899
85	IDEAL	0.385	0.385	0.385	0.69	0.882	0.976	1	0.385	0.69	0.69	1	0.984	0.69	0.385	0.946	1	0.984	1	0.69	1	1	1	0.385	1	0.882	0.385	1	1	1	0.385	0.69	0.882	0.385	1	0.946	0.69	0.899	0.69	0.385	0.849	0.385	0.69	1	0.385	0.984	0.882	1	1
86	INGBANK	0.8	0.8	0.8	1	0.923	0.8	0.69	0.8	1	1	0.69	0.6	1	0.8	0.528	0.69	0.6	0.69	1	0.69	0.69	0.69	0.8	0.69	0.923	0.8	0.69	0.69	0.69	0.8	1	0.923	0.8	0.69	0.528	1	0.471	1	0.8	0.424	0.8	1	0.69	0.8	0.6	0.923	0.69	0.69
87	INVEX	0.246	0.246	0.246	0.471	0.658	0.8	0.899	0.246	0.471	0.471	0.899	0.96	0.471	0.246	0.991	0.899	0.96	0.899	0.471	0.899	0.899	0.899	0.246	0.899	0.658	0.246	0.899	0.899	0.899	0.246	0.471	0.658	0.246	0.899	0.991	0.471	1	0.471	0.246	0.993	0.246	0.471	0.899	0.246	0.96	0.658	0.899	0.899
88	KIMBER	0.385	0.385	0.385	0.69	0.882	0.976	1	0.385	0.69	0.69	1	0.984	0.69	0.385	0.946	1	0.984	1	0.69	1	1	1	0.385	1	0.882	0.385	1	1	1	0.385	0.69	0.882	0.385	1	0.946	0.69	0.899	0.69	0.385	0.849	0.385	0.69	1	0.385	0.984	0.882	1	1
89	KOF	0.385	0.385	0.385	0.69	0.882	0.976	1	0.385	0.69	0.69	1	0.984	0.69	0.385	0.946	1	0.984	1	0.69	1	1	1	0.385	1	0.882	0.385	1	1	1	0.385	0.69	0.882	0.385	1	0.946	0.69	0.899	0.69	0.385	0.849	0.385	0.69	1	0.385	0.984	0.882	1	1
90	KUO	0.385	0.385	0.385	0.69	0.882	0.976	1	0.385	0.69	0.69	1	0.984	0.69	0.385	0.946	1	0.984	1	0.69	1	1	1	0.385	1	0.882	0.385	1	1	1	0.385	0.69	0.882	0.385	1	0.946	0.69	0.899	0.69	0.385	0.849	0.385	0.69	1	0.385	0.984	0.882	1	1
91	LAB	0.22	0.22	0.22	0.424	0.6	0.742	0.849	0.22	0.424	0.424	0.849	0.923	0.424	0.22	0.969	0.849	0.923	0.849	0.424	0.849	0.849	0.849	0.22	0.849	0.6	0.22	0.849	0.849	0.849	0.22	0.424	0.6	0.22	0.849	0.969	0.424	0.993	0.424	0.22	1	0.22	0.424	0.849	0.22	0.923	0.6	0.849	0.849
92	LAMOSA	0.8	0.8	0.8	1	0.923	0.8	0.69	0.8	1	1	0.69	0.6	1	0.8	0.528	0.69	0.6	0.69	1	0.69	0.69	0.69	0.8	0.69	0.923	0.8	0.69	0.69	0.69	0.8	1	0.923	0.8	0.69	0.528	1	0.471	1	0.8	0.424	0.8	1	0.69	0.8	0.6	0.923	0.69	0.69
93	LASEG	1	1	1	0.8	0.6	0.471	0.385	1	0.8	0.8	0.385	0.324	0.8	1	0.28	0.385	0.324	0.385	0.8	0.385	0.385	0.385	1	0.385	0.6	1	0.385	0.385	0.385	1	0.8	0.6	1	0.385	0.28	0.8	0.246	0.8	1	0.22	1	0.8	0.385	1	0.324	0.6	0.385	0.385
94	LIVEPOL	0.8	0.8	0.8	1	0.923	0.8	0.69	0.8	1	1	0.69	0.6	1	0.8	0.528	0.69	0.6	0.69	1	0.69	0.69	0.69	0.8	0.69	0.923	0.8	0.69	0.69	0.69	0.8	1	0.923	0.8	0.69	0.528	1	0.471	1	0.8	0.424	0.8	1	0.69	0.8	0.6	0.923	0.69	0.69
95	MASECA	0.8	0.8	0.8	1	0.923	0.8	0.69	0.8	1	1	0.69	0.6	1	0.8	0.528	0.69	0.6	0.69	1	0.69	0.69	0.69	0.8	0.69	0.923	0.8	0.69	0.69	0.69	0.8	1	0.923	0.8	0.69	0.528	1	0.471	1	0.8	0.424	0.8	1	0.69	0.8	0.6	0.923	0.69	0.69
96	MAXCOM	0.18	0.18	0.18	0.352	0.508	0.642	0.753	0.18	0.352	0.352	0.753	0.841	0.352	0.18	0.906	0.753	0.841	0.753	0.352	0.753	0.753	0.753	0.18	0.753	0.508	0.18	0.753	0.753	0.753	0.18	0.352	0.508	0.18	0.753	0.906	0.352	0.951	0.352	0.18	0.98	0.18	0.352	0.753	0.18	0.841	0.508	0.753	0.753
97	MEDICA	0.8	0.8	0.8	1	0.923	0.8	0.69	0.8	1	1	0.69	0.6	1	0.8	0.528	0.69	0.6	0.69	1	0.69	0.69	0.69	0.8	0.69	0.923	0.8	0.69	0.69	0.69	0.8	1	0.923	0.8	0.69	0.528	1	0.471	1	0.8	0.424	0.8	1	0.69	0.8	0.6	0.923	0.69	0.69
98	MEGA	0.8	0.8	0.8	1	0.923	0.8	0.69	0.8	1	1	0.69	0.6	1	0.8	0.528	0.69	0.6	0.69	1	0.69	0.69	0.69	0.8	0.69	0.923	0.8	0.69	0.69	0.69	0.8	1	0.923	0.8	0.69	0.528	1	0.471	1	0.8	0.424	0.8	1	0.69	0.8	0.6	0.923	0.69	0.69
99	MEXCHEM	0.385	0.385	0.385	0.69	0.882	0.976	1	0.385	0.69	0.69	1	0.984	0.69	0.385	0.946	1	0.984	1	0.69	1	1	1	0.385	1	0.882	0.385	1	1	1	0.385	0.69	0.882	0.385	1	0.946	0.69	0.899	0.69	0.385	0.849	0.385	0.69	1	0.385	0.984	0.882	1	1
100	MINSA	0.18	0.18	0.18	0.352	0.508	0.642	0.753	0.18	0.352	0.352	0.753	0.841	0.352	0.18	0.906	0.753	0.841	0.753	0.352	0.753	0.753	0.753	0.18	0.753	0.508	0.18	0.753	0.753	0.753	0.18	0.352	0.508	0.18	0.753	0.906	0.352	0.951	0.352	0.18	0.98	0.18	0.352	0.753	0.18	0.841	0.508	0.753	0.753
101	NEMAK	0.8	0.8	0.8	1	0.923	0.8	0.69	0.8	1	1	0.69	0.6	1	0.8	0.528	0.69	0.6	0.69	1	0.69	0.69	0.69	0.8	0.69	0.923	0.8	0.69	0.69	0.69	0.8	1	0.923	0.8	0.69	0.528	1	0.471	1	0.8	0.424	0.8	1	0.69	0.8	0.6	0.923	0.69	0.69
102	NRF	1	1	1	0.8	0.6	0.471	0.385	1	0.8	0.8	0.385	0.324	0.8	1	0.28	0.385	0.324	0.385	0.8	0.385	0.385	0.385	1	0.385	0.6	1	0.385	0.385	0.385	1	0.8	0.6	1	0.385	0.28	0.8	0.246	0.8	1	0.22	1	0.8	0.385	1	0.324	0.6	0.385	0.385
103	NUTRISA	0.28	0.28	0.28	0.528	0.724	0.862	0.946	0.28	0.528	0.528	0.946	0.988	0.528	0.28	1	0.946	0.988	0.946	0.528	0.946	0.946	0.946	0.28	0.946	0.724	0.28	0.946	0.946	0.946	0.28	0.528	0.724	0.28	0.946	1	0.528	0.991	0.528	0.28	0.969	0.28	0.528	0.946	0.28	0.988	0.724	0.946	0.946
104	OMA	0.166	0.166	0.166	0.324	0.471	0.6	0.71	0.166	0.324	0.324	0.71	0.8	0.324	0.166	0.87	0.71	0.8	0.71	0.324	0.71	0.71	0.71	0.166	0.71	0.471	0.166	0.71	0.71	0.71	0.166	0.324	0.471	0.166	0.71	0.87	0.324	0.923	0.324	0.166	0.96	0.166	0.324	0.71	0.166	0.8	0.471	0.71	0.71
105	PASA	0.385	0.385	0.385	0.69	0.882	0.976	1	0.385	0.69	0.69	1	0.984	0.69	0.385	0.946	1	0.984	1	0.69	1	1	1	0.385	1	0.882	0.385	1	1	1	0.385	0.69	0.882	0.385	1	0.946	0.69	0.899	0.69	0.385	0.849	0.385	0.69	1	0.385	0.984	0.882	1	1
106	PATRIA	0.198	0.198	0.198	0.385	0.55	0.69	0.8	0.198	0.385	0.385	0.8	0.882	0.385	0.198	0.94	0.8	0.882	0.8	0.385	0.8	0.8	0.8	0.198	0.8	0.55	0.198	0.8	0.8	0.8	0.198	0.385	0.55	0.198	0.8	0.94	0.385	0.976	0.385	0.198	0.994	0.198	0.385	0.8	0.198	0.882	0.55	0.8	0.8
107	PATRIMO	1	1	1	0.8	0.6	0.471	0.385	1	0.8	0.8	0.385	0.324	0.8	1	0.28	0.385	0.324	0.385	0.8	0.385	0.385	0.385	1	0.385	0.6	1	0.385	0.385	0.385	1	0.8	0.6	1	0.385	0.28	0.8	0.246	0.8	1	0.22	1	0.8	0.385	1	0.324	0.6	0.385	0.385
108	PE&OLES	0.385	0.385	0.385	0.69	0.882	0.976	1	0.385	0.69	0.69	1	0.984	0.69	0.385	0.946	1	0.984	1	0.69	1	1	1	0.385	1	0.882	0.385	1	1	1	0.385	0.69	0.882	0.385	1	0.946	0.69	0.899	0.69	0.385	0.849	0.385	0.69	1	0.385	0.984	0.882	1	1
109	PINFRA	1	1	1	0.8	0.6	0.471	0.385	1	0.8	0.8	0.385	0.324	0.8	1	0.28	0.385	0.324	0.385	0.8	0.385	0.385	0.385	1	0.385	0.6	1	0.385	0.385	0.385	1	0.8	0.6	1	0.385	0.28	0.8	0.246	0.8	1	0.22	1	0.8	0.385	1	0.324	0.6	0.385	0.385
110	POCHTEC	0.385	0.385	0.385	0.69	0.882	0.976	1	0.385	0.69	0.69	1	0.984	0.69	0.385	0.946	1	0.984	1	0.69	1	1	1	0.385	1	0.882	0.385	1	1	1	0.385	0.69	0.882	0.385	1	0.946	0.69	0.899	0.69	0.385	0.849	0.385	0.69	1	0.385	0.984	0.882	1	1
111	POSADAS	0.8	0.8	0.8	1	0.923	0.8	0.69	0.8	1	1	0.69	0.6	1	0.8	0.528	0.69	0.6	0.69	1	0.69	0.69	0.69	0.8	0.69	0.923	0.8	0.69	0.69	0.69	0.8	1	0.923	0.8	0.69	0.528	1	0.471	1	0.8	0.424	0.8	1	0.69	0.8	0.6	0.923	0.69	0.69
112	PROPCORP	0.385	0.385	0.385	0.69	0.882	0.976	1	0.385	0.69	0.69	1	0.984	0.69	0.385	0.946	1	0.984	1	0.69	1	1	1	0.385	1	0.882	0.385	1	1	1	0.385	0.69	0.882	0.385	1	0.946	0.69	0.899	0.69	0.385	0.849	0.385	0.69	1	0.385	0.984	0.882	1	1
113	Q	0.6	0.6	0.6	0.923	1	0.96	0.882	0.6	0.923	0.923	0.882	0.8	0.923	0.6	0.724	0.882	0.8	0.882	0.923	0.882	0.882	0.882	0.6	0.882	1	0.6	0.882	0.882	0.882	0.6	0.923	1	0.6	0.882	0.724	0.923	0.658	0.923	0.6	0.6	0.6	0.923	0.882	0.6	0.8	1	0.882	0.882
114	RCENTRO	1	1	1	0.8	0.6	0.471	0.385	1	0.8	0.8	0.385	0.324	0.8	1	0.28	0.385	0.324	0.385	0.8	0.385	0.385	0.385	1	0.385	0.6	1	0.385	0.385	0.385	1	0.8	0.6	1	0.385	0.28	0.8	0.246	0.8	1	0.22	1	0.8	0.385	1	0.324	0.6	0.385	0.385
115	RUBA	0.385	0.385	0.385	0.69	0.882	0.976	1	0.385	0.69	0.69	1	0.984	0.69	0.385	0.946	1	0.984	1	0.69	1	1	1	0.385	1	0.882	0.385	1	1	1	0.385	0.69	0.882	0.385	1	0.946	0.69	0.899	0.69	0.385	0.849	0.385	0.69	1	0.385	0.984	0.882	1	1
116	SAB	0.8	0.8	0.8	1	0.923	0.8	0.69	0.8	1	1	0.69	0.6	1	0.8	0.528	0.69	0.6	0.69	1	0.69	0.69	0.69	0.8	0.69	0.923	0.8	0.69	0.69	0.69	0.8	1	0.923	0.8	0.69	0.528	1	0.471	1	0.8	0.424	0.8	1	0.69	0.8	0.6	0.923	0.69	0.69
117	SANLUIS	0.385	0.385	0.385	0.69	0.882	0.976	1	0.385	0.69	0.69	1	0.984	0.69	0.385	0.946	1	0.984	1	0.69	1	1	1	0.385	1	0.882	0.385	1	1	1	0.385	0.69	0.882	0.385	1	0.946	0.69	0.899	0.69	0.385	0.849	0.385	0.69	1	0.385	0.984	0.882	1	1
118	SARE	0.6	0.6	0.6	0.923	1	0.96	0.882	0.6	0.923	0.923	0.882	0.8	0.923	0.6	0.724	0.882	0.8	0.882	0.923	0.882	0.882	0.882	0.6	0.882	1	0.6	0.882	0.882	0.882	0.6	0.923	1	0.6	0.882	0.724	0.923	0.658	0.923	0.6	0.6	0.6	0.923	0.882	0.6	0.8	1	0.882	0.882
119	Scotiab	0.385	0.385	0.385	0.69	0.882	0.976	1	0.385	0.69	0.69	1	0.984	0.69	0.385	0.946	1	0.984	1	0.69	1	1	1	0.385	1	0.882	0.385	1	1	1	0.385	0.69	0.882	0.385	1	0.946	0.69	0.899	0.69	0.385	0.849	0.385	0.69	1	0.385	0.984	0.882	1	1
120	SIGMA	0.8	0.8	0.8	1	0.923	0.8	0.69	0.8	1	1	0.69	0.6	1	0.8	0.528	0.69	0.6	0.69	1	0.69	0.69	0.69	0.8	0.69	0.923	0.8	0.69	0.69	0.69	0.8	1	0.923	0.8	0.69	0.528	1	0.471	1	0.8	0.424	0.8	1	0.69	0.8	0.6	0.923	0.69	0.69
121	SIMEC	0.246	0.246	0.246	0.471	0.658	0.8	0.899	0.246	0.471	0.471	0.899	0.96	0.471	0.246	0.991	0.899	0.96	0.899	0.471	0.899	0.899	0.899	0.246	0.899	0.658	0.246	0.899	0.899	0.899	0.246	0.471	0.658	0.246	0.899	0.991	0.471	1	0.471	0.246	0.993	0.246	0.471	0.899	0.246	0.96	0.658	0.899	0.899
122	SORIANA	1	1	1	0.8	0.6	0.471	0.385	1	0.8	0.8	0.385	0.324	0.8	1	0.28	0.385	0.324	0.385	0.8	0.385	0.385	0.385	1	0.385	0.6	1	0.385	0.385	0.385	1	0.8	0.6	1	0.385	0.28	0.8	0.246	0.8	1	0.22	1	0.8	0.385	1	0.324	0.6	0.385	0.385
123	TEKCHEM	1	1	1	0.8	0.6	0.471	0.385	1	0.8	0.8	0.385	0.324	0.8	1	0.28	0.385	0.324	0.385	0.8	0.385	0.385	0.385	1	0.385	0.6	1	0.385	0.385	0.385	1	0.8	0.6	1	0.385	0.28	0.8	0.246	0.8	1	0.22	1	0.8	0.385	1	0.324	0.6	0.385	0.385
124	TELFIM	0.385	0.385	0.385	0.69	0.882	0.976	1	0.385	0.69	0.69	1	0.984	0.69	0.385	0.946	1	0.984	1	0.69	1	1	1	0.385	1	0.882	0.385	1	1	1	0.385	0.69	0.882	0.385	1	0.946	0.69	0.899	0.69	0.385	0.849	0.385	0.69	1	0.385	0.984	0.882	1	1
125	TELMEX	0.385	0.385	0.385	0.69	0.882	0.976	1	0.385	0.69	0.69	1	0.984	0.69	0.385	0.946	1	0.984	1	0.69	1	1	1	0.385	1	0.882	0.385	1	1	1	0.385	0.69	0.882	0.385	1	0.946	0.69	0.899	0.69	0.385	0.849	0.385	0.69	1	0.385	0.984	0.882	1	1
126	TLEVISA	0.385	0.385	0.385	0.69	0.882	0.976	1	0.385	0.69	0.69	1	0.984	0.69	0.385	0.946	1	0.984	1	0.69	1	1	1	0.385	1	0.882	0.385	1	1	1	0.385	0.69	0.882	0.385	1	0.946	0.69	0.899	0.69	0.385	0.849	0.385	0.69	1	0.385	0.984	0.882	1	1
127	TMM	0.8	0.8	0.8	1	0.923	0.8	0.69	0.8	1	1	0.69	0.6	1	0.8	0.528	0.69	0.6	0.69	1	0.69	0.69	0.69	0.8	0.69	0.923	0.8	0.69	0.69	0.69	0.8	1	0.923	0.8	0.69	0.528	1	0.471	1	0.8	0.424	0.8	1	0.69	0.8	0.6	0.923	0.69	0.69
128	TOYOTA	1	1	1	0.8	0.6	0.471	0.385	1	0.8	0.8	0.385	0.324	0.8	1	0.28	0.385	0.324	0.385	0.8	0.385	0.385	0.385	1	0.385	0.6	1	0.385	0.385	0.385	1	0.8	0.6	1	0.385	0.28	0.8	0.246	0.8	1	0.22	1	0.8	0.385	1	0.324	0.6	0.385	0.385
129	TS	0.8	0.8	0.8	1	0.923	0.8	0.69	0.8	1	1	0.69	0.6	1	0.8	0.528	0.69	0.6	0.69	1	0.69	0.69	0.69	0.8	0.69	0.923	0.8	0.69	0.69	0.69	0.8	1	0.923	0.8	0.69	0.528	1	0.471	1	0.8	0.424	0.8	1	0.69	0.8	0.6	0.923	0.69	0.69
130	UNIFIN	1	1	1	0.8	0.6	0.471	0.385	1	0.8	0.8	0.385	0.324	0.8	1	0.28	0.385	0.324	0.385	0.8	0.385	0.385	0.385	1	0.385	0.6	1	0.385	0.385	0.385	1	0.8	0.6	1	0.385	0.28	0.8	0.246	0.8	1	0.22	1	0.8	0.385	1	0.324	0.6	0.385	0.385
131	URBI	0.166	0.166	0.166	0.324	0.471	0.6	0.71	0.166	0.324	0.324	0.71	0.8	0.324	0.166	0.87	0.71	0.8	0.71	0.324	0.71	0.71	0.71	0.166	0.71	0.471	0.166	0.71	0.71	0.71	0.166	0.324	0.471	0.166	0.71	0.87	0.324	0.923	0.324	0.166	0.96	0.166	0.324	0.71	0.166	0.8	0.471	0.71	0.71
132	VALUEGF	0.471	0.471	0.471	0.8	0.96	1	0.976	0.471	0.8	0.8	0.976	0.923	0.8	0.471	0.862	0.976	0.923	0.976	0.8	0.976	0.976	0.976	0.471	0.976	0.96	0.471	0.976	0.976	0.976	0.471	0.8	0.96	0.471	0.976	0.862	0.8	0.8	0.8	0.471	0.742	0.471	0.8	0.976	0.471	0.923	0.96	0.976	0.976
133	VASCONIA	0.28	0.28	0.28	0.528	0.724	0.862	0.946	0.28	0.528	0.528	0.946	0.988	0.528	0.28	1	0.946	0.988	0.946	0.528	0.946	0.946	0.946	0.28	0.946	0.724	0.28	0.946	0.946	0.946	0.28	0.528	0.724	0.28	0.946	1	0.528	0.991	0.528	0.28	0.969	0.28	0.528	0.946	0.28	0.988	0.724	0.946	0.946
134	VITRO	0.8	0.8	0.8	1	0.923	0.8	0.69	0.8	1	1	0.69	0.6	1	0.8	0.528	0.69	0.6	0.69	1	0.69	0.69	0.69	0.8	0.69	0.923	0.8	0.69	0.69	0.69	0.8	1	0.923	0.8	0.69	0.528	1	0.471	1	0.8	0.424	0.8	1	0.69	0.8	0.6	0.923	0.69	0.69
135	VWLEASE	1	1	1	0.8	0.6	0.471	0.385	1	0.8	0.8	0.385	0.324	0.8	1	0.28	0.385	0.324	0.385	0.8	0.385	0.385	0.385	1	0.385	0.6	1	0.385	0.385	0.385	1	0.8	0.6	1	0.385	0.28	0.8	0.246	0.8	1	0.22	1	0.8	0.385	1	0.324	0.6	0.385	0.385
136	WALMEX	0.385	0.385	0.385	0.69	0.882	0.976	1	0.385	0.69	0.69	1	0.984	0.69	0.385	0.946	1	0.984	1	0.69	1	1	1	0.385	1	0.882	0.385	1	1	1	0.385	0.69	0.882	0.385	1	0.946	0.69	0.899	0.69	0.385	0.849	0.385	0.69	1	0.385	0.984	0.882	1	1
137	XIGNUX	0.8	0.8	0.8	1	0.923	0.8	0.69	0.8	1	1	0.69	0.6	1	0.8	0.528	0.69	0.6	0.69	1	0.69	0.69	0.69	0.8	0.69	0.923	0.8	0.69	0.69	0.69	0.8	1	0.923	0.8	0.69	0.528	1	0.471	1	0.8	0.424	0.8	1	0.69	0.8	0.6	0.923	0.69	0.69
[truncated: 89 more columns]
