# Supplementary material for: Board interlocks and Corporate Social Responsibility data in the Mexican Stock Exchange
Source: Data Brief. 2022 May 4;42:108231. doi: 10.1016/j.dib.2022.108231 (PMC9118658; doi:10.1016/j.dib.2022.108231)
Supplement: Supplementary file 1 [file mmc1.zip › Data in brief/Data in brief/Matrices CSV/Reach centrality 2011.csv]

		1	2	3	4	5	6	7	8	9	10	11	12	13	14	15	16	17	18	19	20	21	22	23	24	25	26	27	28	29	30	31	32	33	34	35	36	37	38	39	40	41	42	43	44	45	46	47	48
		ACCELSA	ACTINVR	AHMSA	ALFA	ALSEA	AMX	ARA	ARISTOS	ASUR	AUTLAN	AXTEL	AZTECA	BACHOCO	BACOEMR	BAFAR	BAREGIO	BAZTECA	BBVA	BEVIDES	BIMBO	BINTER	BOLSA	C	CABLE	CAMINO	CASITA	CEMEX	CERAMIC	CICSA	CIDMEGA	CIE	CINMOBI	CITIMEX	CMOCTEZ	CMR	COLLADO	COMERCI	COMPARC	CONVER	CREAL	CSUISSE	CYDSASA	DINE	EDOARDO	ELEKTRA	FACILSA	FEMSA	FERROMEX
1	ACCELSA	1	0.681	0.445	0.762	0.346	0.32	0.183		0.825	0.459	0.369	0.962	0.942		0.562	0.245		0.21	0.968	0.701		0.165	0.165	0.289			0.521	0.951			0.995			0.658	0.544	0.557			0.772	0.064		0.854	0.064	0.491	0.924		0.735
2	ACTINVR	0.681	1	0.881	0.987	0.754	0.712	0.072		0.959	0.894	0.787	0.546	0.851		0.97	0.098		0.083	0.557	0.999		0.065	0.065	0.658			0.218	0.838			0.729			0.999	0.961	0.236			0.984	0.025		0.939	0.025	0.204	0.491		0.994
3	AHMSA	0.445	0.881	1	0.807	0.964	0.94	0.043		0.744	0.999	0.979	0.344	0.6		0.965	0.058		0.05	0.352	0.863		0.039	0.039	0.901			0.131	0.586			0.485			0.899	0.974	0.142			0.798	0.015		0.711	0.015	0.123	0.306		0.833
4	ALFA	0.762	0.987	0.807	1	0.672	0.631	0.085		0.992	0.823	0.706	0.623	0.918		0.922	0.115		0.098	0.635	0.993		0.077	0.077	0.579			0.256	0.907			0.809			0.979	0.907	0.276			1	0.03		0.981	0.03	0.24	0.564		0.999
5	ALSEA	0.346	0.754	0.964	0.672	1	0.997	0.033		0.609	0.955	0.998	0.265	0.477		0.869	0.044		0.038	0.272	0.733		0.03	0.03	0.982			0.1	0.464			0.379			0.776	0.886	0.108			0.663	0.012		0.578	0.012	0.094	0.236		0.699
6	AMX	0.32	0.712	0.94	0.631	0.997	1	0.03		0.569	0.928	0.989	0.245	0.443		0.832	0.041		0.035	0.251	0.692		0.027	0.027	0.994			0.092	0.431			0.351			0.735	0.85	0.1			0.622	0.011		0.539	0.011	0.086	0.217		0.658
7	ARA	0.183	0.072	0.043	0.085	0.033	0.03	1		0.097	0.045	0.035	0.24	0.129		0.057	0.957		0.99	0.235	0.075		0.994	0.994	0.027			0.592	0.133			0.166			0.069	0.054	0.555			0.087	0.624		0.103	0.624	0.625	0.271		0.081
8	ARISTOS
9	ASUR	0.825	0.959	0.744	0.992	0.609	0.569	0.097		1	0.761	0.641	0.687	0.959		0.871	0.131		0.111	0.699	0.969		0.087	0.087	0.519			0.29	0.951			0.868			0.945	0.854	0.312			0.994	0.034		0.998	0.034	0.272	0.626		0.983
10	AUTLAN	0.459	0.894	0.999	0.823	0.955	0.928	0.045		0.761	1	0.972	0.355	0.616		0.973	0.06		0.051	0.363	0.878		0.04	0.04	0.887			0.136	0.602			0.499			0.912	0.981	0.147			0.814	0.016		0.728	0.016	0.127	0.316		0.848
11	AXTEL	0.369	0.787	0.979	0.706	0.998	0.989	0.035		0.641	0.972	1	0.283	0.506		0.897	0.048		0.041	0.29	0.767		0.032	0.032	0.967			0.107	0.493			0.403			0.809	0.912	0.116			0.696	0.012		0.61	0.012	0.1	0.251		0.733
12	AZTECA	0.962	0.546	0.344	0.623	0.265	0.245	0.24		0.687	0.355	0.283	1	0.83		0.441	0.321		0.275	1	0.565		0.217	0.217	0.22			0.653	0.843			0.933			0.525	0.426	0.693			0.633	0.085		0.72	0.085	0.62	0.992		0.597
13	BACHOCO	0.942	0.851	0.6	0.918	0.477	0.443	0.129		0.959	0.616	0.506	0.83	1		0.733	0.174		0.149	0.841	0.869		0.116	0.116	0.401			0.381	1			0.969			0.83	0.714	0.41			0.925	0.045		0.975	0.045	0.358	0.771		0.897
14	BACOEMR
15	BAFAR	0.562	0.97	0.965	0.922	0.869	0.832	0.057		0.871	0.973	0.897	0.441	0.733		1	0.076		0.065	0.45	0.96		0.051	0.051	0.78			0.172	0.718			0.607			0.98	0.999	0.185			0.915	0.02		0.842	0.02	0.16	0.394		0.94
16	BAREGIO	0.245	0.098	0.058	0.115	0.044	0.041	0.957		0.131	0.06	0.048	0.321	0.174		0.076	1		0.987	0.313	0.102		0.923	0.923	0.037			0.74	0.179			0.223			0.093	0.073	0.701			0.117	0.486		0.139	0.486	0.774	0.36		0.109
17	BAZTECA
18	BBVA	0.21	0.083	0.05	0.098	0.038	0.035	0.99		0.111	0.051	0.041	0.275	0.149		0.065	0.987		1	0.269	0.087		0.971	0.971	0.031			0.66	0.153			0.191			0.079	0.063	0.621			0.1	0.557		0.119	0.557	0.694	0.309		0.093
19	BEVIDES	0.968	0.557	0.352	0.635	0.272	0.251	0.235		0.699	0.363	0.29	1	0.841		0.45	0.313		0.269	1	0.576		0.212	0.212	0.225			0.642	0.854			0.941			0.536	0.435	0.681			0.644	0.083		0.732	0.083	0.609	0.989		0.609
20	BIMBO	0.701	0.999	0.863	0.993	0.733	0.692	0.075		0.969	0.878	0.767	0.565	0.869		0.96	0.102		0.087	0.576	1		0.068	0.068	0.637			0.227	0.856			0.749			0.996	0.949	0.245			0.99	0.026		0.952	0.026	0.213	0.509		0.998
21	BINTER
22	BOLSA	0.165	0.065	0.039	0.077	0.03	0.027	0.994		0.087	0.04	0.032	0.217	0.116		0.051	0.923		0.971	0.212	0.068		1	1	0.024			0.543	0.12			0.15			0.062	0.049	0.508			0.078	0.676		0.093	0.676	0.574	0.245		0.073
23	C	0.165	0.065	0.039	0.077	0.03	0.027	0.994		0.087	0.04	0.032	0.217	0.116		0.051	0.923		0.971	0.212	0.068		1	1	0.024			0.543	0.12			0.15			0.062	0.049	0.508			0.078	0.676		0.093	0.676	0.574	0.245		0.073
24	CABLE	0.289	0.658	0.901	0.579	0.982	0.994	0.027		0.519	0.887	0.967	0.22	0.401		0.78	0.037		0.031	0.225	0.637		0.024	0.024	1			0.083	0.39			0.316			0.68	0.799	0.089			0.569	0.01		0.491	0.01	0.077	0.195		0.604
25	CAMINO
26	CASITA
27	CEMEX	0.521	0.218	0.131	0.256	0.1	0.092	0.592		0.29	0.136	0.107	0.653	0.381		0.172	0.74		0.66	0.642	0.227		0.543	0.543	0.083			1	0.392			0.479			0.209	0.165	0.997			0.261	0.227		0.308	0.227	0.998	0.715		0.243
28	CERAMIC	0.951	0.838	0.586	0.907	0.464	0.431	0.133		0.951	0.602	0.493	0.843	1		0.718	0.179		0.153	0.854	0.856		0.12	0.12	0.39			0.392	1			0.975			0.816	0.699	0.421			0.914	0.047		0.968	0.047	0.368	0.785		0.885
29	CICSA
30	CIDMEGA
31	CIE	0.995	0.729	0.485	0.809	0.379	0.351	0.166		0.868	0.499	0.403	0.933	0.969		0.607	0.223		0.191	0.941	0.749		0.15	0.15	0.316			0.479	0.975			1			0.706	0.589	0.513			0.818	0.059		0.895	0.059	0.451	0.887		0.783
32	CINMOBI
33	CITIMEX
34	CMOCTEZ	0.658	0.999	0.899	0.979	0.776	0.735	0.069		0.945	0.912	0.809	0.525	0.83		0.98	0.093		0.079	0.536	0.996		0.062	0.062	0.68			0.209	0.816			0.706			1	0.972	0.225			0.974	0.024		0.924	0.024	0.195	0.472		0.988
35	CMR	0.544	0.961	0.974	0.907	0.886	0.85	0.054		0.854	0.981	0.912	0.426	0.714		0.999	0.073		0.063	0.435	0.949		0.049	0.049	0.799			0.165	0.699			0.589			0.972	1	0.178			0.9	0.019		0.824	0.019	0.154	0.38		0.927
36	COLLADO	0.557	0.236	0.142	0.276	0.108	0.1	0.555		0.312	0.147	0.116	0.693	0.41		0.185	0.701		0.621	0.681	0.245		0.508	0.508	0.089			0.997	0.421			0.513			0.225	0.178	1			0.281	0.21		0.332	0.21	0.989	0.754		0.262
37	COMERCI
38	COMPARC
39	CONVER	0.772	0.984	0.798	1	0.663	0.622	0.087		0.994	0.814	0.696	0.633	0.925		0.915	0.117		0.1	0.644	0.99		0.078	0.078	0.569			0.261	0.914			0.818			0.974	0.9	0.281			1	0.03		0.985	0.03	0.244	0.573		0.997
40	CREAL	0.064	0.025	0.015	0.03	0.012	0.011	0.624		0.034	0.016	0.012	0.085	0.045		0.02	0.486		0.557	0.083	0.026		0.676	0.676	0.01			0.227	0.047			0.059			0.024	0.019	0.21			0.03	1		0.036	1	0.242	0.096		0.028
41	CSUISSE
42	CYDSASA	0.854	0.939	0.711	0.981	0.578	0.539	0.103		0.998	0.728	0.61	0.72	0.975		0.842	0.139		0.119	0.732	0.952		0.093	0.093	0.491			0.308	0.968			0.895			0.924	0.824	0.332			0.985	0.036		1	0.036	0.289	0.658		0.97
43	DINE	0.064	0.025	0.015	0.03	0.012	0.011	0.624		0.034	0.016	0.012	0.085	0.045		0.02	0.486		0.557	0.083	0.026		0.676	0.676	0.01			0.227	0.047			0.059			0.024	0.019	0.21			0.03	1		0.036	1	0.242	0.096		0.028
44	EDOARDO	0.491	0.204	0.123	0.24	0.094	0.086	0.625		0.272	0.127	0.1	0.62	0.358		0.16	0.774		0.694	0.609	0.213		0.574	0.574	0.077			0.998	0.368			0.451			0.195	0.154	0.989			0.244	0.242		0.289	0.242	1	0.681		0.227
45	ELEKTRA	0.924	0.491	0.306	0.564	0.236	0.217	0.271		0.626	0.316	0.251	0.992	0.771		0.394	0.36		0.309	0.989	0.509		0.245	0.245	0.195			0.715	0.785			0.887			0.472	0.38	0.754			0.573	0.096		0.658	0.096	0.681	1		0.54
46	FACILSA
47	FEMSA	0.735	0.994	0.833	0.999	0.699	0.658	0.081		0.983	0.848	0.733	0.597	0.897		0.94	0.109		0.093	0.609	0.998		0.073	0.073	0.604			0.243	0.885			0.783			0.988	0.927	0.262			0.997	0.028		0.97	0.028	0.227	0.54		1
48	FERROMEX
49	FINDEP	0.971	0.563	0.356	0.641	0.275	0.254	0.232		0.705	0.367	0.293	0.999	0.846		0.455	0.31		0.266	1	0.582		0.209	0.209	0.228			0.636	0.859			0.945			0.541	0.44	0.675			0.65	0.082		0.738	0.082	0.603	0.987		0.614
50	FORD
51	FRAGUA	0.533	0.954	0.979	0.898	0.895	0.861	0.053		0.843	0.985	0.921	0.416	0.701		0.998	0.072		0.061	0.426	0.942		0.048	0.048	0.81			0.161	0.687			0.577			0.966	1	0.174			0.89	0.019		0.813	0.019	0.151	0.372		0.919
52	FRES	0.238	0.561	0.813	0.489	0.928	0.954	0.022		0.436	0.797	0.903	0.181	0.333		0.681	0.03		0.026	0.185	0.543		0.02	0.02	0.98			0.068	0.324			0.261			0.583	0.7	0.073			0.48	0.008		0.411	0.008	0.063	0.16		0.512
53	GAP	0.763	0.987	0.806	1	0.671	0.63	0.085		0.992	0.822	0.705	0.624	0.918		0.921	0.115		0.098	0.636	0.992		0.077	0.077	0.577			0.256	0.907			0.81			0.978	0.907	0.277			1	0.03		0.982	0.03	0.24	0.565		0.998
54	GBM	0.245	0.098	0.058	0.115	0.044	0.041	0.957		0.131	0.06	0.048	0.321	0.174		0.076	1		0.987	0.313	0.102		0.923	0.923	0.037			0.74	0.179			0.223			0.093	0.073	0.701			0.117	0.486		0.139	0.486	0.774	0.36		0.109
55	GCARSO	0.893	0.907	0.665	0.96	0.535	0.498	0.113		0.988	0.682	0.566	0.766	0.991		0.799	0.153		0.13	0.777	0.922		0.102	0.102	0.452			0.336	0.987			0.929			0.888	0.78	0.362			0.965	0.04		0.996	0.04	0.316	0.704		0.945
56	GCC	0.729	0.331	0.201	0.385	0.154	0.142	0.407		0.434	0.208	0.165	0.863	0.558		0.262	0.531		0.462	0.852	0.344		0.369	0.369	0.127			0.913	0.572			0.681			0.317	0.252	0.941			0.392	0.148		0.46	0.148	0.887	0.913		0.367
57	GENSEG	0.254	0.101	0.061	0.119	0.046	0.042	0.946		0.135	0.063	0.049	0.332	0.18		0.079	0.999		0.981	0.324	0.105		0.91	0.91	0.038			0.758	0.186			0.231			0.097	0.076	0.719			0.121	0.471		0.144	0.471	0.791	0.372		0.113
58	GEO	0.892	0.908	0.667	0.961	0.536	0.499	0.113		0.988	0.684	0.567	0.764	0.991		0.8	0.152		0.13	0.776	0.923		0.102	0.102	0.454			0.336	0.986			0.928			0.89	0.781	0.361			0.966	0.04		0.996	0.04	0.315	0.703		0.945
59	GEUSA
60	GFAMSA	0.708	0.318	0.193	0.37	0.147	0.136	0.424		0.417	0.2	0.158	0.844	0.538		0.251	0.55		0.48	0.833	0.33		0.385	0.385	0.122			0.929	0.552			0.66			0.304	0.242	0.954			0.377	0.155		0.442	0.155	0.904	0.896		0.352
61	GFINBUR	0.147	0.058	0.035	0.068	0.026	0.024	0.976		0.078	0.036	0.028	0.193	0.104		0.045	0.877		0.938	0.189	0.06		0.993	0.993	0.022			0.491	0.107			0.133			0.055	0.044	0.458			0.069	0.734		0.083	0.734	0.52	0.218		0.065
62	GFINTER	0.083	0.033	0.019	0.038	0.015	0.014	0.748		0.044	0.02	0.016	0.109	0.058		0.025	0.6		0.679	0.107	0.034		0.8	0.8	0.012			0.289	0.06			0.075			0.031	0.025	0.268			0.039	0.969		0.047	0.969	0.308	0.124		0.036
63	GFMULTI	0.219	0.087	0.052	0.102	0.04	0.036	0.984		0.116	0.054	0.042	0.287	0.155		0.068	0.993		0.999	0.28	0.09		0.96	0.96	0.033			0.681	0.16			0.199			0.083	0.065	0.642			0.104	0.538		0.124	0.538	0.715	0.322		0.097
64	GFNORTE	0.514	0.215	0.129	0.252	0.099	0.091	0.6		0.285	0.134	0.105	0.645	0.375		0.169	0.748		0.668	0.633	0.224		0.55	0.55	0.081			1	0.386			0.472			0.205	0.162	0.995			0.257	0.23		0.304	0.23	0.999	0.707		0.239
65	GIGANTE	0.502	0.932	0.991	0.869	0.922	0.89	0.05		0.81	0.995	0.945	0.39	0.666		0.991	0.067		0.057	0.399	0.918		0.045	0.045	0.843			0.15	0.652			0.545			0.947	0.996	0.162			0.86	0.017		0.779	0.017	0.141	0.348		0.891
66	GISSA	0.898	0.902	0.66	0.957	0.53	0.493	0.115		0.986	0.677	0.561	0.771	0.993		0.793	0.154		0.132	0.783	0.918		0.103	0.103	0.448			0.34	0.989			0.933			0.884	0.774	0.366			0.962	0.04		0.995	0.04	0.319	0.71		0.941
67	GMACMA
68	GMARTI
69	GMD	0.678	1	0.883	0.986	0.756	0.715	0.072		0.957	0.897	0.789	0.544	0.849		0.972	0.097		0.083	0.555	0.999		0.065	0.065	0.66			0.217	0.835			0.727			0.999	0.962	0.235			0.983	0.025		0.938	0.025	0.203	0.489		0.993
70	GMDR
71	GMEXICO	0.527	0.95	0.982	0.893	0.901	0.866	0.052		0.837	0.988	0.926	0.411	0.695		0.997	0.071		0.06	0.421	0.938		0.047	0.047	0.817			0.159	0.68			0.571			0.963	0.999	0.172			0.885	0.018		0.806	0.018	0.149	0.367		0.914
72	GMODELO
73	GNP
74	GPH	0.708	0.999	0.857	0.994	0.727	0.685	0.076		0.972	0.872	0.76	0.571	0.875		0.957	0.103		0.088	0.582	1		0.069	0.069	0.631			0.23	0.862			0.756			0.995	0.945	0.248			0.992	0.027		0.956	0.027	0.215	0.515		0.998
75	GPROFUT
76	GRUMA	0.849	0.943	0.718	0.984	0.584	0.545	0.102		0.999	0.735	0.616	0.713	0.972		0.848	0.137		0.117	0.725	0.955		0.092	0.092	0.496			0.305	0.965			0.89			0.928	0.83	0.328			0.987	0.036		1	0.036	0.285	0.652		0.973
77	HERDEZ	0.86	0.935	0.705	0.979	0.571	0.533	0.105		0.997	0.722	0.603	0.726	0.978		0.836	0.141		0.12	0.738	0.948		0.094	0.094	0.485			0.312	0.971			0.9			0.919	0.818	0.336			0.983	0.037		1	0.037	0.293	0.665		0.967
78	HICOAM
79	HILASAL	0.192	0.076	0.045	0.089	0.035	0.032	0.999		0.102	0.047	0.037	0.252	0.136		0.059	0.969		0.996	0.246	0.079		0.988	0.988	0.029			0.616	0.14			0.174			0.073	0.057	0.578			0.091	0.6		0.108	0.6	0.649	0.284		0.085
80	HOGAR
81	HOMEX	0.165	0.065	0.039	0.077	0.03	0.027	0.994		0.087	0.04	0.032	0.217	0.116		0.051	0.923		0.971	0.212	0.068		1	1	0.024			0.543	0.12			0.15			0.062	0.049	0.508			0.078	0.676		0.093	0.676	0.574	0.245		0.073
82	HSBC
83	ICA	0.414	0.169	0.101	0.198	0.077	0.071	0.721		0.225	0.105	0.083	0.53	0.298		0.133	0.864		0.79	0.519	0.176		0.668	0.668	0.064			0.967	0.307			0.379			0.162	0.128	0.945			0.202	0.291		0.24	0.291	0.982	0.587		0.188
84	ICH	0.97	0.803	0.552	0.877	0.435	0.404	0.143		0.927	0.568	0.462	0.875	0.995		0.682	0.192		0.164	0.885	0.823		0.129	0.129	0.365			0.419	0.997			0.989			0.781	0.662	0.449			0.885	0.05		0.948	0.05	0.394	0.82		0.854
85	IDEAL	0.529	0.951	0.981	0.894	0.899	0.865	0.053		0.839	0.987	0.924	0.413	0.697		0.997	0.071		0.061	0.422	0.939		0.047	0.047	0.815			0.16	0.682			0.573			0.964	0.999	0.173			0.887	0.018		0.808	0.018	0.149	0.369		0.915
86	INGBANK
87	INVEX	0.028	0.011	0.006	0.013	0.005	0.005	0.293		0.015	0.007	0.005	0.037	0.019		0.008	0.22		0.257	0.036	0.011		0.324	0.324	0.004			0.098	0.02			0.025			0.01	0.008	0.091			0.013	0.724		0.016	0.724	0.105	0.041		0.012
88	KIMBER	0.563	0.971	0.964	0.923	0.868	0.831	0.057		0.872	0.972	0.896	0.442	0.734		1	0.077		0.065	0.452	0.961		0.051	0.051	0.778			0.172	0.72			0.609			0.981	0.999	0.186			0.916	0.02		0.843	0.02	0.161	0.395		0.941
89	KOF	0.696	1	0.868	0.991	0.739	0.698	0.075		0.966	0.883	0.772	0.56	0.864		0.963	0.1		0.086	0.571	1		0.067	0.067	0.643			0.225	0.851			0.744			0.997	0.953	0.243			0.988	0.026		0.948	0.026	0.21	0.504		0.997
90	KUO	0.705	0.999	0.86	0.993	0.73	0.688	0.076		0.971	0.875	0.763	0.568	0.872		0.958	0.102		0.087	0.58	1		0.068	0.068	0.634			0.229	0.859			0.753			0.996	0.947	0.247			0.991	0.027		0.954	0.027	0.214	0.512		0.998
91	LAB	0.691	0.308	0.187	0.359	0.143	0.131	0.437		0.404	0.193	0.152	0.828	0.523		0.243	0.566		0.494	0.817	0.32		0.397	0.397	0.118			0.94	0.537			0.643			0.294	0.234	0.963			0.365	0.16		0.429	0.16	0.917	0.882		0.341
92	LAMOSA	0.491	0.204	0.123	0.24	0.094	0.086	0.625		0.272	0.127	0.1	0.62	0.358		0.16	0.774		0.694	0.609	0.213		0.574	0.574	0.077			0.998	0.368			0.451			0.195	0.154	0.989			0.244	0.242		0.289	0.242	1	0.681		0.227
93	LASEG
94	LIVEPOL	0.699	0.999	0.865	0.992	0.735	0.694	0.075		0.968	0.879	0.769	0.563	0.867		0.961	0.101		0.086	0.574	1		0.068	0.068	0.639			0.226	0.854			0.748			0.997	0.95	0.244			0.99	0.026		0.951	0.026	0.212	0.507		0.997
95	MASECA	0.982	0.587	0.373	0.666	0.289	0.267	0.221		0.731	0.385	0.308	0.996	0.869		0.476	0.295		0.253	0.998	0.606		0.199	0.199	0.24			0.611	0.881			0.96			0.565	0.46	0.649			0.676	0.078		0.763	0.078	0.578	0.978		0.64
96	MAXCOM	0.547	0.963	0.973	0.91	0.883	0.847	0.055		0.857	0.98	0.909	0.428	0.717		0.999	0.074		0.063	0.438	0.951		0.049	0.049	0.795			0.166	0.702			0.592			0.974	1	0.18			0.903	0.019		0.827	0.019	0.155	0.383		0.929
97	MEDICA	0.953	0.835	0.583	0.904	0.462	0.429	0.134		0.949	0.599	0.49	0.846	0.999		0.715	0.18		0.154	0.857	0.853		0.121	0.121	0.388			0.394	1			0.977			0.813	0.695	0.424			0.911	0.047		0.967	0.047	0.37	0.788		0.882
98	MEGA	0.303	0.682	0.919	0.602	0.99	0.998	0.029		0.541	0.907	0.978	0.231	0.419		0.804	0.039		0.033	0.236	0.662		0.026	0.026	0.999			0.087	0.408			0.332			0.705	0.822	0.094			0.593	0.01		0.512	0.01	0.081	0.205		0.628
99	MEXCHEM	0.691	1	0.872	0.99	0.744	0.702	0.074		0.964	0.886	0.777	0.555	0.86		0.966	0.1		0.085	0.566	1		0.066	0.066	0.648			0.223	0.847			0.739			0.998	0.955	0.24			0.987	0.026		0.946	0.026	0.208	0.5		0.996
100	MINSA	0.716	0.998	0.851	0.996	0.719	0.678	0.078		0.976	0.866	0.753	0.578	0.881		0.952	0.105		0.089	0.59	1		0.07	0.07	0.623			0.234	0.868			0.764			0.993	0.94	0.252			0.994	0.027		0.96	0.027	0.219	0.522		0.999
101	NEMAK	0.446	0.881	1	0.808	0.964	0.939	0.043		0.744	0.999	0.979	0.344	0.601		0.965	0.058		0.05	0.352	0.864		0.039	0.039	0.9			0.132	0.586			0.485			0.9	0.974	0.142			0.798	0.015		0.712	0.015	0.123	0.307		0.833
102	NRF
103	NUTRISA
104	OMA	0.506	0.211	0.127	0.248	0.097	0.089	0.608		0.281	0.132	0.104	0.637	0.37		0.166	0.757		0.677	0.625	0.22		0.558	0.558	0.08			0.999	0.38			0.465			0.202	0.16	0.994			0.252	0.234		0.299	0.234	0.999	0.698		0.235
105	PASA	0.567	0.973	0.962	0.926	0.864	0.827	0.057		0.875	0.97	0.892	0.445	0.739		1	0.077		0.066	0.455	0.963		0.052	0.052	0.774			0.173	0.724			0.613			0.982	0.999	0.187			0.919	0.02		0.847	0.02	0.162	0.398		0.944
106	PATRIA
107	PATRIMO
108	PE&OLES	0.3	0.679	0.917	0.599	0.989	0.998	0.028		0.538	0.904	0.977	0.229	0.417		0.8	0.038		0.033	0.235	0.658		0.026	0.026	0.999			0.086	0.406			0.329			0.702	0.819	0.093			0.589	0.01		0.509	0.01	0.081	0.203		0.625
109	PINFRA	0.227	0.09	0.054	0.106	0.041	0.038	0.976		0.121	0.056	0.044	0.298	0.161		0.071	0.997		0.997	0.291	0.094		0.948	0.948	0.034			0.702	0.166			0.207			0.086	0.068	0.663			0.108	0.519		0.129	0.519	0.736	0.335		0.101
110	POCHTEC	0.836	0.952	0.732	0.988	0.597	0.558	0.099		1	0.749	0.629	0.7	0.966		0.86	0.134		0.114	0.712	0.963		0.089	0.089	0.508			0.297	0.958			0.879			0.938	0.843	0.32			0.991	0.035		0.999	0.035	0.278	0.638		0.979
111	POSADAS	0.998	0.71	0.469	0.791	0.366	0.338	0.173		0.851	0.483	0.389	0.945	0.959		0.589	0.232		0.198	0.953	0.73		0.156	0.156	0.305			0.496	0.967			0.999			0.687	0.571	0.53			0.8	0.061		0.879	0.061	0.467	0.902		0.764
112	PROPCORP
113	Q	0.046	0.018	0.011	0.021	0.008	0.008	0.471		0.024	0.011	0.009	0.061	0.032		0.014	0.358		0.415	0.059	0.019		0.516	0.516	0.007			0.163	0.033			0.042			0.017	0.014	0.151			0.022	0.946		0.026	0.946	0.174	0.069		0.02
114	RCENTRO	0.997	0.721	0.478	0.801	0.373	0.345	0.169		0.861	0.492	0.397	0.939	0.964		0.599	0.227		0.194	0.946	0.741		0.152	0.152	0.311			0.486	0.972			1			0.698	0.581	0.521			0.81	0.06		0.888	0.06	0.458	0.894		0.775
115	RUBA
116	SAB	0.509	0.937	0.989	0.876	0.916	0.884	0.05		0.818	0.993	0.939	0.396	0.674		0.993	0.068		0.058	0.405	0.924		0.045	0.045	0.836			0.153	0.66			0.552			0.952	0.997	0.165			0.868	0.018		0.786	0.018	0.143	0.353		0.898
117	SANLUIS
118	SARE	0.028	0.011	0.006	0.013	0.005	0.005	0.293		0.015	0.007	0.005	0.037	0.019		0.008	0.22		0.257	0.036	0.011		0.324	0.324	0.004			0.098	0.02			0.025			0.01	0.008	0.091			0.013	0.724		0.016	0.724	0.105	0.041		0.012
119	Scotiab
120	SIGMA
121	SIMEC	0.931	0.5	0.312	0.574	0.24	0.222	0.265		0.636	0.323	0.256	0.995	0.781		0.402	0.353		0.303	0.992	0.518		0.24	0.24	0.199			0.705	0.795			0.895			0.481	0.388	0.744			0.583	0.094		0.669	0.094	0.671	1		0.549
122	SORIANA	0.747	0.991	0.822	1	0.688	0.647	0.083		0.987	0.838	0.722	0.608	0.906		0.933	0.111		0.095	0.62	0.996		0.074	0.074	0.593			0.248	0.894			0.794			0.984	0.919	0.268			0.999	0.029		0.975	0.029	0.232	0.55		1
123	TEKCHEM
124	TELFIM
125	TELMEX
126	TLEVISA	0.588	0.982	0.949	0.941	0.844	0.805	0.06		0.894	0.959	0.874	0.464	0.761		0.998	0.081		0.069	0.474	0.974		0.054	0.054	0.752			0.181	0.747			0.635			0.99	0.995	0.196			0.935	0.021		0.867	0.021	0.17	0.415		0.957
127	TMM	0.94	0.512	0.32	0.587	0.247	0.227	0.259		0.649	0.331	0.263	0.997	0.794		0.412	0.344		0.296	0.995	0.53		0.234	0.234	0.204			0.691	0.808			0.906			0.492	0.397	0.731			0.596	0.092		0.682	0.092	0.658	0.999		0.561
128	TOYOTA
129	TS	0.648	0.998	0.907	0.974	0.786	0.745	0.068		0.939	0.92	0.818	0.516	0.82		0.984	0.091		0.078	0.527	0.994		0.061	0.061	0.691			0.205	0.806			0.696			1	0.977	0.221			0.97	0.024		0.916	0.024	0.191	0.464		0.985
130	UNIFIN
131	URBI	0.891	0.455	0.282	0.525	0.217	0.2	0.294		0.585	0.291	0.231	0.978	0.728		0.364	0.39		0.336	0.973	0.472		0.266	0.266	0.179			0.758	0.743			0.85			0.437	0.351	0.796			0.534	0.105		0.616	0.105	0.724	0.996		0.501
132	VALUEGF	1	0.667	0.434	0.748	0.337	0.312	0.188		0.811	0.448	0.359	0.969	0.932		0.549	0.252		0.215	0.975	0.687		0.169	0.169	0.281			0.534	0.942			0.992			0.644	0.531	0.57			0.758	0.066		0.842	0.066	0.504	0.934		0.721
133	VASCONIA	0.402	0.831	0.994	0.752	0.987	0.971	0.039		0.688	0.989	0.996	0.309	0.547		0.931	0.052		0.044	0.317	0.812		0.035	0.035	0.941			0.118	0.534			0.439			0.852	0.944	0.127			0.743	0.014		0.655	0.014	0.11	0.275		0.779
134	VITRO	0.858	0.937	0.707	0.98	0.574	0.536	0.104		0.997	0.725	0.606	0.724	0.977		0.838	0.14		0.12	0.736	0.949		0.094	0.094	0.487			0.311	0.97			0.898			0.921	0.82	0.335			0.983	0.037		1	0.037	0.291	0.662		0.968
135	VWLEASE
136	WALMEX	0.462	0.897	0.999	0.826	0.953	0.926	0.045		0.764	1	0.97	0.358	0.62		0.975	0.061		0.052	0.366	0.881		0.041	0.041	0.884			0.137	0.605			0.502			0.915	0.982	0.148			0.817	0.016		0.732	0.016	0.128	0.318		0.851
137	XIGNUX
[truncated: 89 more columns]
