# Supplementary material for: Board interlocks and Corporate Social Responsibility data in the Mexican Stock Exchange
Source: Data Brief. 2022 May 4;42:108231. doi: 10.1016/j.dib.2022.108231 (PMC9118658; doi:10.1016/j.dib.2022.108231)
Supplement: Supplementary file 1 [file mmc1.zip › Data in brief/Data in brief/Matrices CSV/ROA 2011.csv]

		1	2	3	4	5	6	7	8	9	10	11	12	13	14	15	16	17	18	19	20	21	22	23	24	25	26	27	28	29	30	31	32	33	34	35	36	37	38	39	40	41	42	43	44	45	46	47	48
		ACCELSA	ACTINVR	AHMSA	ALFA	ALSEA	AMX	ARA	ARISTOS	ASUR	AUTLAN	AXTEL	AZTECA	BACHOCO	BACOEMR	BAFAR	BAREGIO	BAZTECA	BBVA	BEVIDES	BIMBO	BINTER	BOLSA	C	CABLE	CAMINO	CASITA	CEMEX	CERAMIC	CICSA	CIDMEGA	CIE	CINMOBI	CITIMEX	CMOCTEZ	CMR	COLLADO	COMERCI	COMPARC	CONVER	CREAL	CSUISSE	CYDSASA	DINE	EDOARDO	ELEKTRA	FACILSA	FEMSA	FERROMEX
1	ACCELSA	1	0.898	0.8	0.83	0.944	0.404	0.759	0.775	0.424	0.764	-0.396	0.515	0.657	0.999	0.4	0.997	0.819	0.999	0.653	0.752	0.922	0.309	0.557	0.381	0	0	-0.697	0.074	0.926	0.784	-0.869	0	0	0.274	-0.954	-0.529	0.998	0.279	0.993	0.567	0	0.644	-0.798	-0.286	0.187	0	0.558	0
2	ACTINVR	0.898	1	0.569	0.599	0.74	0.259	0.53	0.545	0.272	0.535	-0.254	0.336	0.443	0.88	0.256	0.925	0.984	0.88	0.44	0.524	0.998	0.196	0.787	0.576	0	0	-0.476	0.118	0.713	0.968	-0.997	0	0	0.173	-0.758	-0.346	0.873	0.176	0.848	0.374	0	0.433	-0.566	-0.181	0.117	0	0.367	0
3	AHMSA	0.8	0.569	1	0.998	0.942	0.717	0.996	0.999	0.742	0.997	-0.705	0.848	0.96	0.821	0.71	0.765	0.488	0.821	0.957	0.995	0.599	0.575	0.297	0.196	0	0	-0.978	0.037	0.958	0.457	-0.537	0	0	0.518	-0.931	-0.862	0.829	0.526	0.856	0.896	0	0.952	-1	-0.538	0.364	0	0.889	0
4	ALFA	0.83	0.599	0.998	1	0.96	0.685	0.989	0.993	0.71	0.991	-0.674	0.819	0.941	0.85	0.679	0.796	0.515	0.85	0.938	0.987	0.629	0.546	0.316	0.209	0	0	-0.964	0.039	0.974	0.483	-0.565	0	0	0.491	-0.951	-0.834	0.858	0.498	0.883	0.87	0	0.933	-0.998	-0.51	0.343	0	0.862	0
5	ALSEA	0.944	0.74	0.942	0.96	1	0.547	0.913	0.924	0.571	0.917	-0.537	0.679	0.826	0.957	0.541	0.919	0.65	0.957	0.822	0.907	0.772	0.425	0.412	0.275	0	0	-0.862	0.052	0.999	0.614	-0.705	0	0	0.38	-0.999	-0.694	0.961	0.385	0.975	0.735	0	0.814	-0.94	-0.395	0.261	0	0.726	0
6	AMX	0.404	0.259	0.717	0.685	0.547	1	0.759	0.743	0.999	0.754	-1	0.964	0.856	0.421	1	0.378	0.217	0.421	0.86	0.766	0.275	0.96	0.128	0.083	0	0	-0.819	0.016	0.572	0.202	-0.242	0	0	0.921	-0.531	-0.956	0.428	0.926	0.45	0.93	0	0.867	-0.72	-0.936	0.744	0	0.936	0
7	ARA	0.759	0.53	0.996	0.989	0.913	0.759	1	0.999	0.784	1	-0.748	0.885	0.98	0.781	0.753	0.723	0.452	0.781	0.978	1	0.559	0.616	0.274	0.18	0	0	-0.992	0.034	0.932	0.423	-0.499	0	0	0.557	-0.899	-0.897	0.789	0.565	0.816	0.928	0	0.974	-0.997	-0.578	0.394	0	0.922	0
8	ARISTOS	0.775	0.545	0.999	0.993	0.924	0.743	0.999	1	0.768	1	-0.732	0.872	0.973	0.796	0.737	0.739	0.466	0.796	0.971	0.999	0.574	0.6	0.283	0.186	0	0	-0.988	0.035	0.943	0.436	-0.513	0	0	0.542	-0.912	-0.884	0.804	0.55	0.832	0.916	0	0.967	-0.999	-0.563	0.382	0	0.91	0
9	ASUR	0.424	0.272	0.742	0.71	0.571	0.999	0.784	0.768	1	0.779	-0.997	0.976	0.878	0.441	0.998	0.396	0.228	0.441	0.881	0.791	0.289	0.945	0.134	0.088	0	0	-0.843	0.016	0.596	0.212	-0.254	0	0	0.902	-0.554	-0.969	0.447	0.908	0.471	0.946	0	0.888	-0.745	-0.918	0.719	0	0.952	0
10	AUTLAN	0.764	0.535	0.997	0.991	0.917	0.754	1	1	0.779	1	-0.742	0.881	0.977	0.786	0.748	0.728	0.457	0.786	0.976	1	0.564	0.61	0.277	0.182	0	0	-0.991	0.034	0.936	0.428	-0.503	0	0	0.552	-0.903	-0.893	0.794	0.56	0.822	0.924	0	0.972	-0.998	-0.573	0.39	0	0.918	0
11	AXTEL	-0.396	-0.254	-0.705	-0.674	-0.537	-1	-0.748	-0.732	-0.997	-0.742	1	-0.958	-0.845	-0.412	-1	-0.37	-0.213	-0.412	-0.849	-0.755	-0.269	-0.965	-0.125	-0.082	0	0	0.809	-0.015	-0.562	-0.198	0.237	0	0	-0.929	0.521	0.949	-0.419	-0.934	-0.441	-0.922	0	-0.857	0.708	0.943	-0.756	0	-0.928	0
12	AZTECA	0.515	0.336	0.848	0.819	0.679	0.964	0.885	0.872	0.976	0.881	-0.958	1	0.957	0.535	0.961	0.484	0.283	0.535	0.959	0.891	0.357	0.86	0.168	0.109	0	0	-0.932	0.021	0.706	0.264	-0.315	0	0	0.804	-0.661	-1	0.543	0.812	0.57	0.994	0	0.964	-0.851	-0.825	0.609	0	0.996	0
13	BACHOCO	0.657	0.443	0.96	0.941	0.826	0.856	0.98	0.973	0.878	0.977	-0.845	0.957	1	0.679	0.85	0.621	0.376	0.679	1	0.982	0.469	0.717	0.225	0.147	0	0	-0.997	0.028	0.851	0.351	-0.416	0	0	0.655	-0.809	-0.965	0.687	0.664	0.716	0.983	0	1	-0.961	-0.677	0.473	0	0.979	0
14	BACOEMR	0.999	0.88	0.821	0.85	0.957	0.421	0.781	0.796	0.441	0.786	-0.412	0.535	0.679	1	0.416	0.993	0.798	1	0.675	0.774	0.906	0.322	0.536	0.365	0	0	-0.719	0.071	0.941	0.762	-0.85	0	0	0.286	-0.966	-0.549	1	0.291	0.997	0.587	0	0.666	-0.819	-0.299	0.195	0	0.579	0
15	BAFAR	0.4	0.256	0.71	0.679	0.541	1	0.753	0.737	0.998	0.748	-1	0.961	0.85	0.416	1	0.374	0.215	0.416	0.854	0.76	0.272	0.963	0.126	0.082	0	0	-0.814	0.015	0.567	0.2	-0.239	0	0	0.925	-0.526	-0.952	0.423	0.931	0.446	0.926	0	0.862	-0.713	-0.94	0.751	0	0.932	0
16	BAREGIO	0.997	0.925	0.765	0.796	0.919	0.378	0.723	0.739	0.396	0.728	-0.37	0.484	0.621	0.993	0.374	1	0.852	0.993	0.617	0.716	0.946	0.288	0.591	0.407	0	0	-0.66	0.079	0.899	0.819	-0.899	0	0	0.256	-0.932	-0.497	0.991	0.26	0.982	0.533	0	0.609	-0.762	-0.267	0.174	0	0.525	0
17	BAZTECA	0.819	0.984	0.488	0.515	0.65	0.217	0.452	0.466	0.228	0.457	-0.213	0.283	0.376	0.798	0.215	0.852	1	0.798	0.373	0.447	0.971	0.164	0.871	0.664	0	0	-0.404	0.141	0.623	0.997	-0.994	0	0	0.145	-0.667	-0.291	0.79	0.147	0.762	0.315	0	0.367	-0.485	-0.151	0.098	0	0.31	0
18	BBVA	0.999	0.88	0.821	0.85	0.957	0.421	0.781	0.796	0.441	0.786	-0.412	0.535	0.679	1	0.416	0.993	0.798	1	0.675	0.774	0.906	0.322	0.536	0.365	0	0	-0.719	0.071	0.941	0.762	-0.85	0	0	0.286	-0.966	-0.549	1	0.291	0.997	0.587	0	0.666	-0.819	-0.299	0.195	0	0.579	0
19	BEVIDES	0.653	0.44	0.957	0.938	0.822	0.86	0.978	0.971	0.881	0.976	-0.849	0.959	1	0.675	0.854	0.617	0.373	0.675	1	0.981	0.465	0.721	0.223	0.146	0	0	-0.996	0.027	0.847	0.348	-0.413	0	0	0.66	-0.805	-0.967	0.683	0.668	0.712	0.984	0	1	-0.959	-0.682	0.477	0	0.981	0
20	BIMBO	0.752	0.524	0.995	0.987	0.907	0.766	1	0.999	0.791	1	-0.755	0.891	0.982	0.774	0.76	0.716	0.447	0.774	0.981	1	0.552	0.622	0.27	0.178	0	0	-0.994	0.033	0.927	0.418	-0.493	0	0	0.564	-0.894	-0.903	0.782	0.571	0.81	0.933	0	0.977	-0.996	-0.584	0.399	0	0.926	0
21	BINTER	0.922	0.998	0.599	0.629	0.772	0.275	0.559	0.574	0.289	0.564	-0.269	0.357	0.469	0.906	0.272	0.946	0.971	0.906	0.465	0.552	1	0.208	0.756	0.547	0	0	-0.503	0.111	0.745	0.951	-0.991	0	0	0.184	-0.789	-0.367	0.899	0.187	0.875	0.396	0	0.458	-0.596	-0.193	0.125	0	0.39	0
22	BOLSA	0.309	0.196	0.575	0.546	0.425	0.96	0.616	0.6	0.945	0.61	-0.965	0.86	0.717	0.322	0.963	0.288	0.164	0.322	0.721	0.622	0.208	1	0.096	0.063	0	0	-0.677	0.012	0.446	0.152	-0.182	0	0	0.992	-0.412	-0.847	0.327	0.994	0.345	0.809	0	0.73	-0.578	-0.997	0.88	0	0.817	0
23	C	0.557	0.787	0.297	0.316	0.412	0.128	0.274	0.283	0.134	0.277	-0.125	0.168	0.225	0.536	0.126	0.591	0.871	0.536	0.223	0.27	0.756	0.096	1	0.914	0	0	-0.243	0.24	0.392	0.901	-0.821	0	0	0.085	-0.425	-0.173	0.529	0.086	0.503	0.187	0	0.219	-0.296	-0.089	0.057	0	0.184	0
24	CABLE	0.381	0.576	0.196	0.209	0.275	0.083	0.18	0.186	0.088	0.182	-0.082	0.109	0.147	0.365	0.082	0.407	0.664	0.365	0.146	0.178	0.547	0.063	0.914	1	0	0	-0.159	0.361	0.261	0.701	-0.61	0	0	0.055	-0.285	-0.113	0.36	0.056	0.341	0.122	0	0.144	-0.195	-0.058	0.037	0	0.12	0
25	CAMINO	0	0	0	0	0	0	0	0	0	0	0	0	0	0	0	0	0	0	0	0	0	0	0	0			0	0	0	0	0			0	0	0	0	0	0	0		0	0	0	0		0
26	CASITA	0	0	0	0	0	0	0	0	0	0	0	0	0	0	0	0	0	0	0	0	0	0	0	0			0	0	0	0	0			0	0	0	0	0	0	0		0	0	0	0		0
27	CEMEX	-0.697	-0.476	-0.978	-0.964	-0.862	-0.819	-0.992	-0.988	-0.843	-0.991	0.809	-0.932	-0.997	-0.719	-0.814	-0.66	-0.404	-0.719	-0.996	-0.994	-0.503	-0.677	-0.243	-0.159	0	0	1	-0.03	-0.885	-0.378	0.447	0	0	-0.616	0.846	0.942	-0.727	-0.625	-0.756	-0.965	0	-0.995	0.98	0.638	-0.441	0	-0.961	0
28	CERAMIC	0.074	0.118	0.037	0.039	0.052	0.016	0.034	0.035	0.016	0.034	-0.015	0.021	0.028	0.071	0.015	0.079	0.141	0.071	0.027	0.033	0.111	0.012	0.24	0.361	0	0	-0.03	1	0.05	0.152	-0.127	0	0	0.01	-0.054	-0.021	0.069	0.011	0.066	0.023	0	0.027	-0.037	-0.011	0.007	0	0.023	0
29	CICSA	0.926	0.713	0.958	0.974	0.999	0.572	0.932	0.943	0.596	0.936	-0.562	0.706	0.851	0.941	0.567	0.899	0.623	0.941	0.847	0.927	0.745	0.446	0.392	0.261	0	0	-0.885	0.05	1	0.588	-0.678	0	0	0.399	-0.996	-0.721	0.946	0.405	0.962	0.762	0	0.839	-0.957	-0.416	0.275	0	0.753	0
30	CIDMEGA	0.784	0.968	0.457	0.483	0.614	0.202	0.423	0.436	0.212	0.428	-0.198	0.264	0.351	0.762	0.2	0.819	0.997	0.762	0.348	0.418	0.951	0.152	0.901	0.701	0	0	-0.378	0.152	0.588	1	-0.983	0	0	0.135	-0.631	-0.272	0.754	0.137	0.725	0.294	0	0.342	-0.455	-0.141	0.091	0	0.289	0
31	CIE	-0.869	-0.997	-0.537	-0.565	-0.705	-0.242	-0.499	-0.513	-0.254	-0.503	0.237	-0.315	-0.416	-0.85	-0.239	-0.899	-0.994	-0.85	-0.413	-0.493	-0.991	-0.182	-0.821	-0.61	0	0	0.447	-0.127	-0.678	-0.983	1	0	0	-0.162	0.722	0.324	-0.842	-0.164	-0.815	-0.35	0	-0.406	0.534	0.169	-0.109	0	-0.344	0
32	CINMOBI	0	0	0	0	0	0	0	0	0	0	0	0	0	0	0	0	0	0	0	0	0	0	0	0			0	0	0	0	0			0	0	0	0	0	0	0		0	0	0	0		0
33	CITIMEX	0	0	0	0	0	0	0	0	0	0	0	0	0	0	0	0	0	0	0	0	0	0	0	0			0	0	0	0	0			0	0	0	0	0	0	0		0	0	0	0		0
34	CMOCTEZ	0.274	0.173	0.518	0.491	0.38	0.921	0.557	0.542	0.902	0.552	-0.929	0.804	0.655	0.286	0.925	0.256	0.145	0.286	0.66	0.564	0.184	0.992	0.085	0.055	0	0	-0.616	0.01	0.399	0.135	-0.162	0	0	1	-0.367	-0.789	0.291	1	0.307	0.749	0	0.668	-0.521	-0.999	0.927	0	0.758	0
35	CMR	-0.954	-0.758	-0.931	-0.951	-0.999	-0.531	-0.899	-0.912	-0.554	-0.903	0.521	-0.661	-0.809	-0.966	-0.526	-0.932	-0.667	-0.966	-0.805	-0.894	-0.789	-0.412	-0.425	-0.285	0	0	0.846	-0.054	-0.996	-0.631	0.722	0	0	-0.367	1	0.676	-0.97	-0.373	-0.982	-0.717	0	-0.797	0.929	0.383	-0.253	0	-0.708	0
36	COLLADO	-0.529	-0.346	-0.862	-0.834	-0.694	-0.956	-0.897	-0.884	-0.969	-0.893	0.949	-1	-0.965	-0.549	-0.952	-0.497	-0.291	-0.549	-0.967	-0.903	-0.367	-0.847	-0.173	-0.113	0	0	0.942	-0.021	-0.721	-0.272	0.324	0	0	-0.789	0.676	1	-0.557	-0.797	-0.584	-0.997	0	-0.971	0.864	0.81	-0.594	0	-0.998	0
37	COMERCI	0.998	0.873	0.829	0.858	0.961	0.428	0.789	0.804	0.447	0.794	-0.419	0.543	0.687	1	0.423	0.991	0.79	1	0.683	0.782	0.899	0.327	0.529	0.36	0	0	-0.727	0.069	0.946	0.754	-0.842	0	0	0.291	-0.97	-0.557	1	0.296	0.998	0.595	0	0.675	-0.826	-0.304	0.198	0	0.587	0
38	COMPARC	0.279	0.176	0.526	0.498	0.385	0.926	0.565	0.55	0.908	0.56	-0.934	0.812	0.664	0.291	0.931	0.26	0.147	0.291	0.668	0.571	0.187	0.994	0.086	0.056	0	0	-0.625	0.011	0.405	0.137	-0.164	0	0	1	-0.373	-0.797	0.296	1	0.312	0.757	0	0.676	-0.529	-1	0.921	0	0.766	0
39	CONVER	0.993	0.848	0.856	0.883	0.975	0.45	0.816	0.832	0.471	0.822	-0.441	0.57	0.716	0.997	0.446	0.982	0.762	0.997	0.712	0.81	0.875	0.345	0.503	0.341	0	0	-0.756	0.066	0.962	0.725	-0.815	0	0	0.307	-0.982	-0.584	0.998	0.312	1	0.623	0	0.704	-0.853	-0.321	0.21	0	0.615	0
40	CREAL	0.567	0.374	0.896	0.87	0.735	0.93	0.928	0.916	0.946	0.924	-0.922	0.994	0.983	0.587	0.926	0.533	0.315	0.587	0.984	0.933	0.396	0.809	0.187	0.122	0	0	-0.965	0.023	0.762	0.294	-0.35	0	0	0.749	-0.717	-0.997	0.595	0.757	0.623	1	0	0.987	-0.899	-0.771	0.556	0	1	0
41	CSUISSE	0	0	0	0	0	0	0	0	0	0	0	0	0	0	0	0	0	0	0	0	0	0	0	0			0	0	0	0	0			0	0	0	0	0	0	0		0	0	0	0		0
42	CYDSASA	0.644	0.433	0.952	0.933	0.814	0.867	0.974	0.967	0.888	0.972	-0.857	0.964	1	0.666	0.862	0.609	0.367	0.666	1	0.977	0.458	0.73	0.219	0.144	0	0	-0.995	0.027	0.839	0.342	-0.406	0	0	0.668	-0.797	-0.971	0.675	0.676	0.704	0.987	0	1	-0.954	-0.69	0.484	0	0.984	0
43	DINE	-0.798	-0.566	-1	-0.998	-0.94	-0.72	-0.997	-0.999	-0.745	-0.998	0.708	-0.851	-0.961	-0.819	-0.713	-0.762	-0.485	-0.819	-0.959	-0.996	-0.596	-0.578	-0.296	-0.195	0	0	0.98	-0.037	-0.957	-0.455	0.534	0	0	-0.521	0.929	0.864	-0.826	-0.529	-0.853	-0.899	0	-0.954	1	0.541	-0.366	0	-0.891	0
44	EDOARDO	-0.286	-0.181	-0.538	-0.51	-0.395	-0.936	-0.578	-0.563	-0.918	-0.573	0.943	-0.825	-0.677	-0.299	-0.94	-0.267	-0.151	-0.299	-0.682	-0.584	-0.193	-0.997	-0.089	-0.058	0	0	0.638	-0.011	-0.416	-0.141	0.169	0	0	-0.999	0.383	0.81	-0.304	-1	-0.321	-0.771	0	-0.69	0.541	1	-0.911	0	-0.78	0
45	ELEKTRA	0.187	0.117	0.364	0.343	0.261	0.744	0.394	0.382	0.719	0.39	-0.756	0.609	0.473	0.195	0.751	0.174	0.098	0.195	0.477	0.399	0.125	0.88	0.057	0.037	0	0	-0.441	0.007	0.275	0.091	-0.109	0	0	0.927	-0.253	-0.594	0.198	0.921	0.21	0.556	0	0.484	-0.366	-0.911	1	0	0.564	0
46	FACILSA	0	0	0	0	0	0	0	0	0	0	0	0	0	0	0	0	0	0	0	0	0	0	0	0			0	0	0	0	0			0	0	0	0	0	0	0		0	0	0	0		0
47	FEMSA	0.558	0.367	0.889	0.862	0.726	0.936	0.922	0.91	0.952	0.918	-0.928	0.996	0.979	0.579	0.932	0.525	0.31	0.579	0.981	0.926	0.39	0.817	0.184	0.12	0	0	-0.961	0.023	0.753	0.289	-0.344	0	0	0.758	-0.708	-0.998	0.587	0.766	0.615	1	0	0.984	-0.891	-0.78	0.564	0	1	0
48	FERROMEX	0	0	0	0	0	0	0	0	0	0	0	0	0	0	0	0	0	0	0	0	0	0	0	0			0	0	0	0	0			0	0	0	0	0	0	0		0	0	0	0		0
49	FINDEP	1	0.906	0.792	0.821	0.938	0.398	0.75	0.766	0.416	0.755	-0.389	0.507	0.648	0.998	0.393	0.999	0.828	0.998	0.644	0.743	0.929	0.303	0.565	0.387	0	0	-0.687	0.075	0.919	0.793	-0.877	0	0	0.27	-0.949	-0.521	0.997	0.274	0.991	0.558	0	0.635	-0.789	-0.281	0.184	0	0.55	0
50	FORD	0.319	0.203	0.592	0.562	0.439	0.969	0.633	0.617	0.956	0.628	-0.974	0.876	0.735	0.333	0.972	0.298	0.169	0.333	0.739	0.64	0.215	0.999	0.099	0.065	0	0	-0.695	0.012	0.461	0.158	-0.189	0	0	0.987	-0.425	-0.863	0.338	0.99	0.357	0.826	0	0.747	-0.595	-0.993	0.864	0	0.834	0
51	FRAGUA	0.397	0.254	0.707	0.676	0.538	1	0.75	0.733	0.998	0.744	-1	0.959	0.847	0.414	1	0.372	0.213	0.414	0.851	0.756	0.27	0.965	0.125	0.082	0	0	-0.81	0.015	0.563	0.198	-0.238	0	0	0.927	-0.523	-0.95	0.42	0.933	0.443	0.923	0	0.859	-0.71	-0.942	0.754	0	0.93	0
52	FRES	0.111	0.069	0.219	0.206	0.155	0.491	0.238	0.231	0.47	0.235	-0.501	0.384	0.29	0.116	0.497	0.103	0.058	0.116	0.292	0.241	0.074	0.625	0.034	0.022	0	0	-0.269	0.004	0.164	0.054	-0.064	0	0	0.685	-0.15	-0.374	0.118	0.677	0.124	0.346	0	0.297	-0.22	-0.663	0.874	0	0.352	0
53	GAP	0.58	0.384	0.907	0.882	0.749	0.92	0.937	0.927	0.937	0.934	-0.912	0.99	0.987	0.601	0.916	0.546	0.324	0.601	0.989	0.942	0.406	0.795	0.192	0.126	0	0	-0.972	0.024	0.776	0.302	-0.359	0	0	0.735	-0.732	-0.994	0.609	0.743	0.637	1	0	0.991	-0.909	-0.757	0.543	0	0.999	0
54	GBM	0.965	0.98	0.668	0.699	0.839	0.315	0.626	0.642	0.331	0.631	-0.308	0.406	0.53	0.953	0.311	0.981	0.93	0.953	0.526	0.619	0.99	0.239	0.686	0.485	0	0	-0.566	0.096	0.813	0.903	-0.963	0	0	0.212	-0.854	-0.418	0.948	0.215	0.93	0.45	0	0.518	-0.665	-0.221	0.144	0	0.443	0
55	GCARSO	0.566	0.373	0.896	0.87	0.734	0.93	0.928	0.916	0.947	0.924	-0.922	0.994	0.983	0.587	0.926	0.533	0.315	0.587	0.984	0.932	0.396	0.809	0.187	0.122	0	0	-0.965	0.023	0.762	0.294	-0.35	0	0	0.749	-0.717	-0.997	0.595	0.757	0.623	1	0	0.987	-0.898	-0.771	0.556	0	1	0
56	GCC	0.704	0.919	0.395	0.419	0.538	0.173	0.365	0.376	0.181	0.369	-0.169	0.226	0.301	0.682	0.171	0.74	0.973	0.682	0.299	0.361	0.895	0.13	0.956	0.781	0	0	-0.325	0.178	0.514	0.987	-0.943	0	0	0.115	-0.554	-0.232	0.674	0.117	0.645	0.252	0	0.294	-0.393	-0.12	0.078	0	0.247	0
57	GENSEG	0	0	0	0	0	0	0	0	0	0	0	0	0	0	0	0	0	0	0	0	0	0	0	0			0	0	0	0	0			0	0	0	0	0	0	0		0	0	0	0		0
58	GEO	0.839	0.608	0.997	1	0.965	0.676	0.986	0.991	0.701	0.988	-0.665	0.811	0.935	0.858	0.67	0.805	0.523	0.858	0.932	0.984	0.639	0.537	0.321	0.212	0	0	-0.959	0.04	0.978	0.491	-0.574	0	0	0.483	-0.956	-0.825	0.866	0.49	0.89	0.862	0	0.926	-0.996	-0.502	0.337	0	0.854	0
59	GEUSA	0	0	0	0	0	0	0	0	0	0	0	0	0	0	0	0	0	0	0	0	0	0	0	0			0	0	0	0	0			0	0	0	0	0	0	0		0	0	0	0		0
60	GFAMSA	0.744	0.946	0.425	0.45	0.575	0.187	0.393	0.405	0.196	0.397	-0.183	0.244	0.325	0.722	0.185	0.78	0.988	0.722	0.323	0.388	0.925	0.14	0.931	0.741	0	0	-0.35	0.165	0.55	0.997	-0.966	0	0	0.124	-0.592	-0.251	0.714	0.126	0.685	0.272	0	0.317	-0.423	-0.13	0.084	0	0.267	0
61	GFINBUR	1	0.889	0.811	0.84	0.951	0.413	0.77	0.786	0.432	0.775	-0.404	0.525	0.668	1	0.408	0.996	0.808	1	0.664	0.763	0.914	0.315	0.546	0.373	0	0	-0.708	0.072	0.933	0.773	-0.859	0	0	0.28	-0.961	-0.539	0.999	0.285	0.995	0.577	0	0.655	-0.808	-0.293	0.191	0	0.569	0
62	GFINTER	0.922	0.998	0.599	0.629	0.772	0.275	0.559	0.574	0.289	0.564	-0.269	0.357	0.469	0.906	0.272	0.946	0.971	0.906	0.465	0.552	1	0.208	0.756	0.547	0	0	-0.503	0.111	0.745	0.951	-0.991	0	0	0.184	-0.789	-0.367	0.899	0.187	0.875	0.396	0	0.458	-0.596	-0.193	0.125	0	0.39	0
63	GFMULTI	0.502	0.727	0.265	0.281	0.368	0.113	0.244	0.251	0.119	0.246	-0.111	0.149	0.2	0.483	0.112	0.534	0.816	0.483	0.198	0.24	0.696	0.085	0.993	0.954	0	0	-0.216	0.27	0.35	0.85	-0.762	0	0	0.075	-0.381	-0.153	0.476	0.076	0.452	0.166	0	0.195	-0.263	-0.079	0.051	0	0.163	0
64	GFNORTE	0.899	1	0.57	0.599	0.741	0.259	0.53	0.545	0.272	0.535	-0.254	0.337	0.444	0.881	0.256	0.926	0.984	0.881	0.44	0.524	0.998	0.196	0.787	0.576	0	0	-0.476	0.118	0.714	0.968	-0.997	0	0	0.173	-0.758	-0.346	0.874	0.176	0.848	0.374	0	0.434	-0.567	-0.181	0.117	0	0.368	0
65	GIGANTE	0.997	0.926	0.765	0.795	0.919	0.378	0.722	0.738	0.396	0.728	-0.37	0.484	0.621	0.993	0.374	1	0.853	0.993	0.617	0.715	0.946	0.288	0.591	0.407	0	0	-0.66	0.079	0.898	0.819	-0.899	0	0	0.256	-0.931	-0.497	0.991	0.26	0.982	0.533	0	0.608	-0.762	-0.267	0.174	0	0.525	0
66	GISSA	0.616	0.411	0.934	0.912	0.786	0.891	0.96	0.951	0.911	0.957	-0.882	0.977	0.997	0.638	0.886	0.582	0.348	0.638	0.997	0.964	0.436	0.758	0.207	0.136	0	0	-0.987	0.025	0.813	0.324	-0.386	0	0	0.697	-0.769	-0.983	0.646	0.705	0.675	0.995	0	0.998	-0.936	-0.719	0.509	0	0.993	0
67	GMACMA	0	0	0	0	0	0	0	0	0	0	0	0	0	0	0	0	0	0	0	0	0	0	0	0			0	0	0	0	0			0	0	0	0	0	0	0		0	0	0	0		0
68	GMARTI	0.783	0.552	0.999	0.995	0.93	0.735	0.999	1	0.76	0.999	-0.724	0.865	0.969	0.804	0.729	0.747	0.472	0.804	0.967	0.998	0.581	0.592	0.287	0.189	0	0	-0.985	0.036	0.948	0.442	-0.52	0	0	0.535	-0.918	-0.878	0.812	0.543	0.839	0.91	0	0.962	-1	-0.555	0.377	0	0.904	0
69	GMD	0.996	0.931	0.757	0.787	0.913	0.372	0.714	0.73	0.39	0.719	-0.364	0.477	0.613	0.991	0.368	1	0.86	0.991	0.609	0.707	0.951	0.283	0.599	0.413	0	0	-0.652	0.081	0.892	0.827	-0.906	0	0	0.252	-0.926	-0.49	0.989	0.256	0.979	0.525	0	0.601	-0.754	-0.263	0.171	0	0.517	0
70	GMDR	-0.557	-0.367	-0.888	-0.862	-0.725	-0.937	-0.921	-0.909	-0.952	-0.917	0.929	-0.996	-0.979	-0.578	-0.933	-0.524	-0.309	-0.578	-0.981	-0.926	-0.389	-0.818	-0.184	-0.12	0	0	0.96	-0.023	-0.752	-0.288	0.343	0	0	-0.758	0.708	0.998	-0.586	-0.767	-0.614	-1	0	-0.984	0.891	0.78	-0.565	0	-1	0
71	GMEXICO	0.267	0.168	0.506	0.479	0.369	0.91	0.544	0.529	0.89	0.539	-0.918	0.79	0.641	0.278	0.914	0.249	0.141	0.278	0.645	0.55	0.179	0.989	0.082	0.054	0	0	-0.602	0.01	0.389	0.131	-0.157	0	0	1	-0.358	-0.775	0.283	0.999	0.299	0.734	0	0.654	-0.508	-0.997	0.937	0	0.743	0
72	GMODELO	0.389	0.249	0.695	0.664	0.528	0.999	0.738	0.722	0.996	0.732	-1	0.952	0.836	0.405	1	0.364	0.208	0.405	0.84	0.745	0.264	0.97	0.123	0.08	0	0	-0.799	0.015	0.552	0.194	-0.232	0	0	0.935	-0.512	-0.943	0.411	0.941	0.433	0.915	0	0.848	-0.698	-0.949	0.766	0	0.921	0
73	GNP	0.858	0.995	0.525	0.553	0.692	0.236	0.487	0.501	0.248	0.492	-0.231	0.307	0.406	0.838	0.233	0.888	0.996	0.838	0.403	0.482	0.987	0.178	0.833	0.623	0	0	-0.436	0.13	0.665	0.988	-1	0	0	0.157	-0.709	-0.316	0.83	0.16	0.803	0.341	0	0.397	-0.522	-0.165	0.107	0	0.336	0
74	GPH	0.663	0.448	0.963	0.945	0.832	0.85	0.982	0.975	0.872	0.98	-0.84	0.953	1	0.685	0.845	0.628	0.38	0.685	1	0.984	0.474	0.71	0.228	0.149	0	0	-0.998	0.028	0.856	0.355	-0.421	0	0	0.649	-0.815	-0.962	0.694	0.657	0.723	0.98	0	0.999	-0.964	-0.671	0.468	0	0.977	0
75	GPROFUT	0.806	0.574	1	0.999	0.945	0.711	0.995	0.998	0.736	0.996	-0.7	0.843	0.956	0.827	0.705	0.771	0.493	0.827	0.954	0.994	0.604	0.57	0.301	0.198	0	0	-0.976	0.037	0.961	0.462	-0.541	0	0	0.514	-0.934	-0.857	0.834	0.521	0.86	0.892	0	0.949	-1	-0.533	0.36	0	0.884	0
76	GRUMA	0.297	0.188	0.557	0.528	0.41	0.948	0.597	0.581	0.932	0.592	-0.955	0.843	0.697	0.31	0.952	0.277	0.157	0.31	0.701	0.603	0.2	0.999	0.092	0.06	0	0	-0.658	0.011	0.431	0.146	-0.176	0	0	0.996	-0.397	-0.829	0.315	0.998	0.333	0.79	0	0.71	-0.559	-0.999	0.896	0	0.799	0
77	HERDEZ	0.403	0.258	0.714	0.683	0.545	1	0.757	0.741	0.998	0.752	-1	0.963	0.854	0.419	1	0.377	0.216	0.419	0.858	0.764	0.274	0.961	0.127	0.083	0	0	-0.817	0.016	0.57	0.201	-0.241	0	0	0.922	-0.529	-0.954	0.426	0.928	0.449	0.929	0	0.865	-0.717	-0.937	0.747	0	0.935	0
78	HICOAM	0	0	0	0	0	0	0	0	0	0	0	0	0	0	0	0	0	0	0	0	0	0	0	0			0	0	0	0	0			0	0	0	0	0	0	0		0	0	0	0		0
79	HILASAL	-0.331	-0.21	-0.61	-0.58	-0.454	-0.977	-0.652	-0.636	-0.966	-0.646	0.982	-0.891	-0.753	-0.345	-0.98	-0.309	-0.176	-0.345	-0.758	-0.659	-0.224	-0.997	-0.103	-0.067	0	0	0.714	-0.013	-0.476	-0.164	0.196	0	0	-0.981	0.44	0.879	-0.351	-0.984	-0.37	-0.843	0	-0.766	0.613	0.989	-0.848	0	-0.851	0
80	HOGAR	-0.633	-0.424	-0.946	-0.925	-0.803	-0.877	-0.969	-0.961	-0.897	-0.966	0.867	-0.969	-0.999	-0.655	-0.871	-0.598	-0.359	-0.655	-0.999	-0.972	-0.449	-0.741	-0.214	-0.141	0	0	0.992	-0.026	-0.829	-0.335	0.398	0	0	-0.679	0.786	0.976	-0.663	-0.688	-0.692	-0.99	0	-1	0.947	0.702	-0.494	0	-0.988	0
81	HOMEX	0.938	0.732	0.947	0.965	1	0.555	0.919	0.93	0.578	0.923	-0.544	0.687	0.834	0.952	0.549	0.913	0.642	0.952	0.83	0.914	0.763	0.431	0.406	0.271	0	0	-0.869	0.052	0.999	0.606	-0.697	0	0	0.385	-0.999	-0.702	0.957	0.391	0.972	0.743	0	0.822	-0.945	-0.402	0.266	0	0.734	0
82	HSBC	0.622	0.852	0.339	0.359	0.466	0.147	0.312	0.322	0.154	0.316	-0.143	0.192	0.257	0.6	0.145	0.657	0.925	0.6	0.255	0.308	0.823	0.11	0.991	0.858	0	0	-0.277	0.21	0.444	0.949	-0.882	0	0	0.097	-0.481	-0.198	0.592	0.099	0.565	0.214	0	0.251	-0.337	-0.102	0.066	0	0.21	0
83	ICA	0.994	0.937	0.748	0.779	0.907	0.367	0.706	0.722	0.384	0.711	-0.359	0.47	0.605	0.989	0.362	0.999	0.867	0.989	0.601	0.699	0.956	0.279	0.607	0.42	0	0	-0.644	0.082	0.885	0.834	-0.912	0	0	0.248	-0.92	-0.483	0.986	0.252	0.975	0.518	0	0.593	-0.745	-0.258	0.168	0	0.51	0
84	ICH	0.426	0.274	0.746	0.714	0.574	0.998	0.788	0.772	1	0.782	-0.997	0.977	0.881	0.444	0.998	0.399	0.23	0.444	0.884	0.794	0.291	0.943	0.135	0.088	0	0	-0.846	0.017	0.6	0.214	-0.256	0	0	0.899	-0.558	-0.971	0.45	0.905	0.474	0.949	0	0.891	-0.749	-0.916	0.715	0	0.954	0
85	IDEAL	-0.615	-0.845	-0.334	-0.354	-0.46	-0.144	-0.308	-0.318	-0.152	-0.311	0.141	-0.189	-0.253	-0.593	-0.143	-0.65	-0.919	-0.593	-0.251	-0.304	-0.816	-0.108	-0.993	-0.865	0	0	0.273	-0.213	-0.438	-0.944	0.876	0	0	-0.096	0.475	0.195	-0.585	-0.097	-0.558	-0.211	0	-0.247	0.332	0.1	-0.065	0	-0.207	0
86	INGBANK	0	0	0	0	0	0	0	0	0	0	0	0	0	0	0	0	0	0	0	0	0	0	0	0			0	0	0	0	0			0	0	0	0	0	0	0		0	0	0	0		0
87	INVEX	0	0	0	0	0	0	0	0	0	0	0	0	0	0	0	0	0	0	0	0	0	0	0	0			0	0	0	0	0			0	0	0	0	0	0	0		0	0	0	0		0
88	KIMBER	0.288	0.182	0.541	0.513	0.398	0.938	0.581	0.565	0.92	0.576	-0.945	0.827	0.68	0.3	0.942	0.269	0.152	0.3	0.685	0.587	0.194	0.997	0.089	0.058	0	0	-0.641	0.011	0.418	0.142	-0.17	0	0	0.999	-0.385	-0.813	0.305	0.999	0.322	0.774	0	0.693	-0.544	-1	0.909	0	0.782	0
89	KOF	0.438	0.282	0.76	0.729	0.588	0.996	0.801	0.786	0.999	0.796	-0.994	0.983	0.893	0.455	0.995	0.41	0.237	0.455	0.896	0.808	0.299	0.933	0.139	0.091	0	0	-0.859	0.017	0.614	0.22	-0.263	0	0	0.887	-0.571	-0.977	0.462	0.894	0.486	0.957	0	0.903	-0.763	-0.905	0.701	0	0.962	0
90	KUO	0.945	0.992	0.632	0.663	0.804	0.294	0.59	0.606	0.308	0.596	-0.287	0.38	0.497	0.93	0.29	0.965	0.953	0.93	0.494	0.584	0.998	0.222	0.723	0.516	0	0	-0.532	0.104	0.778	0.93	-0.98	0	0	0.197	-0.821	-0.391	0.924	0.2	0.903	0.421	0	0.486	-0.629	-0.206	0.133	0	0.414	0
91	LAB	0.204	0.128	0.396	0.374	0.285	0.789	0.428	0.416	0.765	0.424	-0.8	0.654	0.513	0.214	0.795	0.19	0.107	0.214	0.516	0.433	0.137	0.916	0.063	0.041	0	0	-0.478	0.008	0.301	0.1	-0.12	0	0	0.956	-0.276	-0.639	0.217	0.951	0.23	0.599	0	0.524	-0.398	-0.943	0.996	0	0.608	0
92	LAMOSA	0.968	0.977	0.674	0.705	0.844	0.319	0.631	0.647	0.334	0.637	-0.312	0.411	0.535	0.957	0.315	0.983	0.926	0.957	0.531	0.625	0.989	0.241	0.681	0.48	0	0	-0.572	0.095	0.819	0.899	-0.96	0	0	0.214	-0.859	-0.422	0.952	0.218	0.934	0.455	0	0.523	-0.671	-0.224	0.145	0	0.447	0
93	LASEG	0	0	0	0	0	0	0	0	0	0	0	0	0	0	0	0	0	0	0	0	0	0	0	0			0	0	0	0	0			0	0	0	0	0	0	0		0	0	0	0		0
94	LIVEPOL	0.397	0.254	0.707	0.675	0.538	1	0.749	0.733	0.998	0.744	-1	0.959	0.847	0.413	1	0.371	0.213	0.413	0.851	0.756	0.27	0.965	0.125	0.082	0	0	-0.81	0.015	0.563	0.198	-0.237	0	0	0.928	-0.522	-0.95	0.42	0.933	0.442	0.923	0	0.858	-0.71	-0.942	0.754	0	0.929	0
95	MASECA	0.281	0.177	0.529	0.501	0.388	0.929	0.568	0.553	0.911	0.563	-0.937	0.815	0.667	0.293	0.933	0.262	0.148	0.293	0.671	0.575	0.189	0.995	0.087	0.057	0	0	-0.628	0.011	0.408	0.138	-0.165	0	0	1	-0.376	-0.801	0.298	1	0.315	0.761	0	0.68	-0.532	-1	0.918	0	0.769	0
96	MAXCOM	-0.412	-0.264	-0.727	-0.695	-0.556	-1	-0.769	-0.753	-1	-0.764	0.999	-0.969	-0.865	-0.429	-0.999	-0.386	-0.222	-0.429	-0.868	-0.776	-0.281	-0.954	-0.131	-0.085	0	0	0.829	-0.016	-0.582	-0.206	0.247	0	0	-0.913	0.54	0.961	-0.435	-0.919	-0.459	-0.937	0	-0.876	0.73	0.929	-0.734	0	-0.943	0
97	MEDICA	0.469	0.303	0.798	0.767	0.625	0.987	0.838	0.823	0.994	0.833	-0.983	0.994	0.922	0.488	0.985	0.44	0.255	0.488	0.925	0.844	0.322	0.905	0.151	0.098	0	0	-0.892	0.018	0.652	0.237	-0.284	0	0	0.854	-0.608	-0.99	0.495	0.861	0.52	0.976	0	0.931	-0.801	-0.873	0.662	0	0.98	0
98	MEGA	0.365	0.233	0.661	0.63	0.498	0.994	0.704	0.688	0.987	0.698	-0.996	0.931	0.804	0.38	0.995	0.341	0.195	0.38	0.808	0.711	0.247	0.984	0.115	0.075	0	0	-0.766	0.014	0.522	0.181	-0.217	0	0	0.956	-0.483	-0.92	0.386	0.961	0.407	0.888	0	0.817	-0.664	-0.968	0.799	0	0.895	0
99	MEXCHEM	0.679	0.461	0.971	0.955	0.846	0.835	0.987	0.982	0.858	0.986	-0.825	0.943	0.999	0.701	0.83	0.643	0.392	0.701	0.999	0.99	0.488	0.694	0.235	0.154	0	0	-0.999	0.029	0.87	0.366	-0.433	0	0	0.633	-0.83	-0.953	0.71	0.641	0.739	0.974	0	0.998	-0.972	-0.655	0.455	0	0.969	0
100	MINSA	0.496	0.323	0.828	0.798	0.657	0.974	0.866	0.852	0.984	0.862	-0.969	0.999	0.944	0.515	0.972	0.466	0.271	0.515	0.946	0.872	0.342	0.879	0.16	0.105	0	0	-0.917	0.02	0.684	0.253	-0.302	0	0	0.825	-0.639	-0.997	0.523	0.832	0.549	0.988	0	0.951	-0.831	-0.845	0.631	0	0.99	0
101	NEMAK	0	0	0	0	0	0	0	0	0	0	0	0	0	0	0	0	0	0	0	0	0	0	0	0			0	0	0	0	0			0	0	0	0	0	0	0		0	0	0	0		0
102	NRF	0	0	0	0	0	0	0	0	0	0	0	0	0	0	0	0	0	0	0	0	0	0	0	0			0	0	0	0	0			0	0	0	0	0	0	0		0	0	0	0		0
103	NUTRISA	0.021	0.013	0.042	0.04	0.03	0.1	0.046	0.044	0.095	0.045	-0.102	0.076	0.056	0.022	0.101	0.02	0.011	0.022	0.057	0.047	0.014	0.133	0.006	0.004	0	0	-0.052	0.001	0.031	0.01	-0.012	0	0	0.15	-0.029	-0.074	0.022	0.148	0.024	0.068	0	0.058	-0.042	-0.144	0.221	0	0.069	0
104	OMA	0.52	0.34	0.853	0.825	0.684	0.961	0.89	0.876	0.973	0.885	-0.955	1	0.96	0.54	0.958	0.489	0.286	0.54	0.962	0.895	0.361	0.855	0.169	0.111	0	0	-0.936	0.021	0.712	0.267	-0.318	0	0	0.798	-0.667	-1	0.548	0.806	0.575	0.995	0	0.966	-0.856	-0.819	0.604	0	0.997	0
105	PASA	0.747	0.519	0.994	0.985	0.903	0.771	1	0.998	0.796	0.999	-0.76	0.895	0.984	0.768	0.765	0.711	0.443	0.768	0.983	1	0.547	0.627	0.268	0.176	0	0	-0.995	0.033	0.923	0.414	-0.488	0	0	0.569	-0.889	-0.907	0.777	0.576	0.805	0.936	0	0.979	-0.995	-0.59	0.403	0	0.93	0
106	PATRIA	0	0	0	0	0	0	0	0	0	0	0	0	0	0	0	0	0	0	0	0	0	0	0	0			0	0	0	0	0			0	0	0	0	0	0	0		0	0	0	0		0
107	PATRIMO	0	0	0	0	0	0	0	0	0	0	0	0	0	0	0	0	0	0	0	0	0	0	0	0			0	0	0	0	0			0	0	0	0	0	0	0		0	0	0	0		0
108	PE&OLES	0.203	0.128	0.394	0.371	0.283	0.786	0.425	0.413	0.761	0.421	-0.797	0.65	0.51	0.212	0.792	0.189	0.107	0.212	0.513	0.431	0.136	0.913	0.062	0.041	0	0	-0.476	0.008	0.299	0.099	-0.119	0	0	0.954	-0.274	-0.635	0.216	0.949	0.228	0.596	0	0.521	-0.396	-0.94	0.996	0	0.604	0
109	PINFRA	0.017	0.011	0.034	0.032	0.024	0.08	0.037	0.035	0.076	0.036	-0.081	0.061	0.045	0.018	0.081	0.016	0.009	0.018	0.045	0.037	0.011	0.106	0.005	0.003	0	0	-0.041	0.001	0.025	0.008	-0.01	0	0	0.12	-0.023	-0.059	0.018	0.118	0.019	0.054	0	0.046	-0.034	-0.115	0.177	0	0.055	0
110	POCHTEC	0.514	0.335	0.847	0.818	0.677	0.965	0.884	0.87	0.977	0.879	-0.959	1	0.956	0.534	0.962	0.483	0.282	0.534	0.958	0.889	0.356	0.862	0.167	0.109	0	0	-0.931	0.02	0.704	0.263	-0.314	0	0	0.805	-0.659	-0.999	0.541	0.813	0.568	0.993	0	0.963	-0.849	-0.826	0.611	0	0.995	0
111	POSADAS	-0.731	-0.506	-0.99	-0.98	-0.891	-0.786	-0.998	-0.996	-0.81	-0.998	0.775	-0.907	-0.989	-0.753	-0.78	-0.695	-0.431	-0.753	-0.988	-0.999	-0.534	-0.642	-0.26	-0.171	0	0	0.998	-0.032	-0.912	-0.403	0.475	0	0	-0.583	0.877	0.918	-0.762	-0.591	-0.79	-0.946	0	-0.985	0.991	0.604	-0.414	0	-0.94	0
112	PROPCORP	0	0	0	0	0	0	0	0	0	0	0	0	0	0	0	0	0	0	0	0	0	0	0	0			0	0	0	0	0			0	0	0	0	0	0	0		0	0	0	0		0
113	Q	-0.009	-0.006	-0.018	-0.017	-0.013	-0.044	-0.02	-0.019	-0.042	-0.02	0.045	-0.033	-0.025	-0.01	-0.044	-0.009	-0.005	-0.01	-0.025	-0.02	-0.006	-0.058	-0.003	-0.002	0	0	0.023	0	-0.014	-0.004	0.005	0	0	-0.066	0.013	0.032	-0.01	-0.065	-0.01	-0.03	0	-0.025	0.019	0.063	-0.098	0	-0.03	0
114	RCENTRO	0.374	0.239	0.675	0.643	0.509	0.996	0.717	0.701	0.991	0.712	-0.998	0.939	0.817	0.39	0.997	0.35	0.2	0.39	0.821	0.724	0.254	0.979	0.118	0.077	0	0	-0.779	0.014	0.534	0.186	-0.223	0	0	0.948	-0.494	-0.929	0.396	0.953	0.418	0.899	0	0.829	-0.678	-0.961	0.786	0	0.906	0
115	RUBA	0	0	0	0	0	0	0	0	0	0	0	0	0	0	0	0	0	0	0	0	0	0	0	0			0	0	0	0	0			0	0	0	0	0	0	0		0	0	0	0		0
116	SAB	0.968	0.977	0.673	0.705	0.843	0.318	0.631	0.647	0.334	0.636	-0.311	0.41	0.535	0.956	0.315	0.983	0.926	0.956	0.531	0.624	0.989	0.241	0.681	0.48	0	0	-0.571	0.095	0.818	0.899	-0.961	0	0	0.214	-0.859	-0.422	0.952	0.217	0.933	0.454	0	0.523	-0.67	-0.223	0.145	0	0.447	0
117	SANLUIS	0.346	0.22	0.633	0.602	0.473	0.986	0.675	0.659	0.976	0.669	-0.989	0.91	0.776	0.36	0.988	0.323	0.184	0.36	0.78	0.682	0.234	0.993	0.108	0.07	0	0	-0.737	0.013	0.496	0.171	-0.205	0	0	0.971	-0.459	-0.898	0.366	0.975	0.386	0.864	0	0.789	-0.635	-0.981	0.826	0	0.871	0
118	SARE	-0.988	-0.953	-0.723	-0.754	-0.886	-0.35	-0.68	-0.696	-0.366	-0.686	0.342	-0.449	-0.581	-0.98	-0.346	-0.996	-0.889	-0.98	-0.577	-0.673	-0.969	-0.265	-0.632	-0.44	0	0	0.619	-0.086	-0.863	-0.857	0.93	0	0	-0.236	0.9	0.461	-0.977	-0.239	-0.963	-0.496	0	-0.568	0.72	0.246	-0.16	0	-0.488	0
119	Scotiab	0	0	0	0	0	0	0	0	0	0	0	0	0	0	0	0	0	0	0	0	0	0	0	0			0	0	0	0	0			0	0	0	0	0	0	0		0	0	0	0		0
120	SIGMA	0.918	0.703	0.964	0.978	0.997	0.582	0.939	0.949	0.607	0.942	-0.572	0.716	0.86	0.934	0.577	0.89	0.613	0.934	0.856	0.934	0.734	0.455	0.384	0.256	0	0	-0.894	0.049	1	0.578	-0.667	0	0	0.407	-0.994	-0.732	0.939	0.413	0.957	0.772	0	0.849	-0.962	-0.424	0.281	0	0.763	0
121	SIMEC	0.372	0.238	0.672	0.641	0.507	0.996	0.715	0.698	0.99	0.709	-0.998	0.938	0.815	0.388	0.997	0.348	0.199	0.388	0.819	0.722	0.253	0.98	0.117	0.076	0	0	-0.777	0.014	0.531	0.185	-0.222	0	0	0.95	-0.492	-0.928	0.394	0.955	0.416	0.897	0	0.827	-0.675	-0.962	0.788	0	0.904	0
122	SORIANA	0.723	0.498	0.988	0.976	0.884	0.795	0.997	0.994	0.819	0.997	-0.784	0.914	0.991	0.745	0.789	0.686	0.424	0.745	0.99	0.998	0.526	0.651	0.255	0.168	0	0	-0.999	0.032	0.906	0.396	-0.468	0	0	0.591	-0.869	-0.925	0.753	0.599	0.781	0.951	0	0.988	-0.989	-0.613	0.421	0	0.946	0
123	TEKCHEM	-0.477	-0.309	-0.807	-0.777	-0.635	-0.983	-0.847	-0.832	-0.991	-0.842	0.979	-0.996	-0.929	-0.496	-0.981	-0.448	-0.26	-0.496	-0.932	-0.853	-0.328	-0.897	-0.154	-0.1	0	0	0.9	-0.019	-0.662	-0.242	0.289	0	0	-0.845	0.618	0.993	-0.503	-0.852	-0.529	-0.98	0	-0.938	0.81	0.865	-0.652	0	-0.983	0
124	TELFIM	0	0	0	0	0	0	0	0	0	0	0	0	0	0	0	0	0	0	0	0	0	0	0	0			0	0	0	0	0			0	0	0	0	0	0	0		0	0	0	0		0
125	TELMEX	0.4	0.256	0.71	0.679	0.541	1	0.753	0.737	0.998	0.747	-1	0.96	0.85	0.416	1	0.374	0.215	0.416	0.854	0.759	0.272	0.963	0.126	0.082	0	0	-0.813	0.015	0.566	0.2	-0.239	0	0	0.925	-0.525	-0.952	0.422	0.931	0.445	0.925	0	0.861	-0.713	-0.94	0.751	0	0.932	0
126	TLEVISA	0.711	0.488	0.984	0.971	0.874	0.806	0.995	0.992	0.829	0.994	-0.795	0.922	0.994	0.733	0.8	0.675	0.415	0.733	0.993	0.997	0.515	0.663	0.25	0.164	0	0	-1	0.031	0.897	0.388	-0.459	0	0	0.602	-0.859	-0.933	0.742	0.61	0.77	0.958	0	0.991	-0.985	-0.624	0.43	0	0.953	0
127	TMM	0.97	0.975	0.678	0.709	0.848	0.321	0.636	0.652	0.337	0.641	-0.314	0.414	0.539	0.959	0.317	0.985	0.923	0.959	0.535	0.629	0.987	0.243	0.676	0.476	0	0	-0.576	0.094	0.823	0.895	-0.958	0	0	0.216	-0.863	-0.426	0.954	0.219	0.936	0.458	0	0.527	-0.675	-0.225	0.146	0	0.451	0
128	TOYOTA	0	0	0	0	0	0	0	0	0	0	0	0	0	0	0	0	0	0	0	0	0	0	0	0			0	0	0	0	0			0	0	0	0	0	0	0		0	0	0	0		0
129	TS	0.404	0.259	0.716	0.684	0.546	1	0.758	0.742	0.999	0.753	-1	0.963	0.855	0.42	1	0.378	0.217	0.42	0.859	0.765	0.275	0.96	0.128	0.083	0	0	-0.819	0.016	0.572	0.202	-0.242	0	0	0.921	-0.53	-0.955	0.427	0.927	0.45	0.929	0	0.866	-0.719	-0.937	0.745	0	0.936	0
130	UNIFIN	0	0	0	0	0	0	0	0	0	0	0	0	0	0	0	0	0	0	0	0	0	0	0	0			0	0	0	0	0			0	0	0	0	0	0	0		0	0	0	0		0
131	URBI	0.543	0.356	0.875	0.847	0.709	0.947	0.909	0.897	0.961	0.905	-0.94	0.998	0.972	0.563	0.943	0.51	0.3	0.563	0.974	0.914	0.378	0.833	0.178	0.116	0	0	-0.951	0.022	0.736	0.28	-0.333	0	0	0.774	-0.691	-1	0.571	0.783	0.598	0.999	0	0.978	-0.877	-0.796	0.58	0	0.999	0
132	VALUEGF	0.234	0.147	0.449	0.424	0.325	0.854	0.484	0.471	0.831	0.48	-0.864	0.723	0.576	0.244	0.859	0.218	0.123	0.244	0.58	0.49	0.157	0.96	0.072	0.047	0	0	-0.539	0.009	0.343	0.114	-0.137	0	0	0.987	-0.315	-0.708	0.248	0.984	0.263	0.667	0	0.588	-0.451	-0.979	0.974	0	0.676	0
133	VASCONIA	0	0	0	0	0	0	0	0	0	0	0	0	0	0	0	0	0	0	0	0	0	0	0	0			0	0	0	0	0			0	0	0	0	0	0	0		0	0	0	0		0
134	VITRO	0.415	0.621	0.215	0.228	0.301	0.092	0.198	0.204	0.096	0.2	-0.089	0.12	0.162	0.398	0.09	0.443	0.71	0.398	0.16	0.195	0.59	0.069	0.946	0.996	0	0	-0.175	0.331	0.286	0.747	-0.655	0	0	0.061	-0.311	-0.124	0.392	0.062	0.372	0.134	0	0.158	-0.213	-0.063	0.041	0	0.132	0
135	VWLEASE	0	0	0	0	0	0	0	0	0	0	0	0	0	0	0	0	0	0	0	0	0	0	0	0			0	0	0	0	0			0	0	0	0	0	0	0		0	0	0	0		0
136	WALMEX	0.351	0.223	0.64	0.61	0.48	0.988	0.683	0.667	0.98	0.677	-0.992	0.916	0.784	0.366	0.99	0.328	0.187	0.366	0.788	0.689	0.237	0.991	0.11	0.072	0	0	-0.745	0.013	0.503	0.174	-0.208	0	0	0.967	-0.465	-0.904	0.371	0.971	0.392	0.871	0	0.796	-0.643	-0.977	0.819	0	0.878	0
137	XIGNUX	0.983	0.817	0.884	0.909	0.988	0.478	0.847	0.861	0.499	0.852	-0.468	0.601	0.749	0.99	0.472	0.968	0.729	0.99	0.745	0.841	0.846	0.367	0.475	0.32	0	0	-0.788	0.061	0.978	0.692	-0.783	0	0	0.327	-0.992	-0.616	0.992	0.333	0.998	0.656	0	0.737	-0.881	-0.341	0.224	0	0.647	0
[truncated: 89 more columns]
