# Supplementary material for: Board interlocks and Corporate Social Responsibility data in the Mexican Stock Exchange
Source: Data Brief. 2022 May 4;42:108231. doi: 10.1016/j.dib.2022.108231 (PMC9118658; doi:10.1016/j.dib.2022.108231)
Supplement: Supplementary file 1 [file mmc1.zip › Data in brief/Data in brief/Matrices CSV/Total assets 2011.csv]

		1	2	3	4	5	6	7	8	9	10	11	12	13	14	15	16	17	18	19	20	21	22	23	24	25	26	27	28	29	30	31	32	33	34	35	36	37	38	39	40	41	42	43	44	45	46	47	48
		ACCELSA	ACTINVR	AHMSA	ALFA	ALSEA	AMX	ARA	ARISTOS	ASUR	AUTLAN	AXTEL	AZTECA	BACHOCO	BACOEMR	BAFAR	BAREGIO	BAZTECA	BBVA	BEVIDES	BIMBO	BINTER	BOLSA	C	CABLE	CAMINO	CASITA	CEMEX	CERAMIC	CICSA	CIDMEGA	CIE	CINMOBI	CITIMEX	CMOCTEZ	CMR	COLLADO	COMERCI	COMPARC	CONVER	CREAL	CSUISSE	CYDSASA	DINE	EDOARDO	ELEKTRA	FACILSA	FEMSA	FERROMEX
1	ACCELSA	1	0.237	0.086	0.035		0.006		0.992	0.271	0.42	0.236	0.15	0.209		0.786	0.08	0.15	0.009	0.037	0.037		0.719	0.014	0.371			0.135	0.818		0.666	0.365			0.423		0.891			0.793	0.571		0.8	0.8		0.029		0.02
2	ACTINVR	0.237	1	0.634	0.286		0.046		0.209	0.991	0.053	1	0.9	0.992		0.466	0.599	0.9	0.073	0.299	0.299		0.525	0.117	0.899			0.856	0.439		0.573	0.906			0.837		0.377			0.118	0.668		0.455	0.455		0.24		0.168
3	AHMSA	0.086	0.634	1	0.7		0.129		0.076	0.568	0.019	0.636	0.861	0.699		0.176	0.997	0.861	0.203	0.724	0.724		0.201	0.319	0.426			0.905	0.164		0.222	0.433			0.373		0.14			0.042	0.269		0.171	0.171		0.611		0.447
4	ALFA	0.035	0.286	0.7	1		0.308		0.031	0.251	0.008	0.287	0.443	0.324		0.072	0.737	0.443	0.472	0.999	0.999		0.083	0.69	0.181			0.486	0.068		0.092	0.185			0.157		0.057			0.017	0.112		0.07	0.07		0.984		0.866
5	ALSEA
6	AMX	0.006	0.046	0.129	0.308		1		0.005	0.04	0.001	0.046	0.074	0.053		0.011	0.138	0.074	0.901	0.295	0.295		0.013	0.683	0.029			0.082	0.011		0.015	0.029			0.025		0.009			0.003	0.018		0.011	0.011		0.366		0.509
7	ARA
8	ARISTOS	0.992	0.209	0.076	0.031		0.005		1	0.239	0.471	0.209	0.132	0.184		0.722	0.07	0.132	0.008	0.032	0.032		0.655	0.012	0.329			0.119	0.756		0.604	0.323			0.377		0.836			0.853	0.513		0.737	0.737		0.026		0.018
9	ASUR	0.271	0.991	0.568	0.251		0.04		0.239	1	0.061	0.99	0.841	0.965		0.526	0.534	0.841	0.064	0.262	0.262		0.589	0.102	0.947			0.792	0.496		0.639	0.953			0.896		0.428			0.135	0.737		0.513	0.513		0.21		0.146
10	AUTLAN	0.42	0.053	0.019	0.008		0.001		0.471	0.061	1	0.053	0.033	0.046		0.211	0.018	0.033	0.002	0.008	0.008		0.185	0.003	0.084			0.03	0.226		0.167	0.083			0.098		0.265			0.744	0.137		0.217	0.217		0.006		0.004
11	AXTEL	0.236	1	0.636	0.287		0.046		0.209	0.99	0.053	1	0.901	0.992		0.465	0.6	0.901	0.074	0.3	0.3		0.524	0.117	0.898			0.857	0.438		0.571	0.905			0.836		0.377			0.118	0.666		0.454	0.454		0.241		0.168
12	AZTECA	0.15	0.9	0.861	0.443		0.074		0.132	0.841	0.033	0.901	1	0.946		0.303	0.828	1	0.117	0.461	0.461		0.345	0.185	0.679			0.994	0.284		0.38	0.688			0.608		0.242			0.074	0.454		0.295	0.295		0.375		0.264
13	BACHOCO	0.209	0.992	0.699	0.324		0.053		0.184	0.965	0.046	0.992	0.946	1		0.415	0.663	0.946	0.084	0.339	0.339		0.469	0.133	0.843			0.91	0.39		0.513	0.852			0.775		0.334			0.104	0.604		0.404	0.404		0.273		0.191
14	BACOEMR
15	BAFAR	0.786	0.466	0.176	0.072		0.011		0.722	0.526	0.211	0.465	0.303	0.415		1	0.163	0.303	0.018	0.076	0.076		0.991	0.029	0.685			0.274	0.998		0.972	0.675			0.757		0.973			0.453	0.912		1	1		0.06		0.042
16	BAREGIO	0.08	0.599	0.997	0.737		0.138		0.07	0.534	0.018	0.6	0.828	0.663		0.163	1	0.828	0.218	0.76	0.76		0.187	0.342	0.398			0.875	0.153		0.207	0.405			0.348		0.13			0.039	0.25		0.159	0.159		0.647		0.477
17	BAZTECA	0.15	0.9	0.861	0.443		0.074		0.132	0.841	0.033	0.901	1	0.946		0.303	0.828	1	0.117	0.461	0.461		0.345	0.185	0.679			0.994	0.284		0.38	0.688			0.608		0.242			0.074	0.454		0.295	0.295		0.375		0.264
18	BBVA	0.009	0.073	0.203	0.472		0.901		0.008	0.064	0.002	0.074	0.117	0.084		0.018	0.218	0.117	1	0.453	0.453		0.021	0.9	0.046			0.13	0.017		0.023	0.047			0.04		0.014			0.004	0.028		0.018	0.018		0.552		0.732
19	BEVIDES	0.037	0.299	0.724	0.999		0.295		0.032	0.262	0.008	0.3	0.461	0.339		0.076	0.76	0.461	0.453	1	1		0.087	0.667	0.19			0.506	0.071		0.096	0.193			0.165		0.06			0.018	0.117		0.074	0.074		0.975		0.845
20	BIMBO	0.037	0.299	0.724	0.999		0.295		0.032	0.262	0.008	0.3	0.461	0.339		0.076	0.76	0.461	0.453	1	1		0.087	0.667	0.19			0.506	0.071		0.096	0.193			0.165		0.06			0.018	0.117		0.074	0.074		0.975		0.845
21	BINTER
22	BOLSA	0.719	0.525	0.201	0.083		0.013		0.655	0.589	0.185	0.524	0.345	0.469		0.991	0.187	0.345	0.021	0.087	0.087		1	0.033	0.752			0.312	0.98		0.995	0.743			0.822		0.936			0.401	0.956		0.987	0.987		0.069		0.048
23	C	0.014	0.117	0.319	0.69		0.683		0.012	0.102	0.003	0.117	0.185	0.133		0.029	0.342	0.185	0.9	0.667	0.667		0.033	1	0.073			0.205	0.027		0.037	0.074			0.063		0.023			0.007	0.045		0.028	0.028		0.78		0.937
24	CABLE	0.371	0.899	0.426	0.181		0.029		0.329	0.947	0.084	0.898	0.679	0.843		0.685	0.398	0.679	0.046	0.19	0.19		0.752	0.073	1			0.627	0.651		0.803	1			0.99		0.571			0.188	0.891		0.67	0.67		0.152		0.105
25	CAMINO
26	CASITA
27	CEMEX	0.135	0.856	0.905	0.486		0.082		0.119	0.792	0.03	0.857	0.994	0.91		0.274	0.875	0.994	0.13	0.506	0.506		0.312	0.205	0.627			1	0.257		0.344	0.636			0.558		0.218			0.067	0.413		0.267	0.267		0.413		0.293
28	CERAMIC	0.818	0.439	0.164	0.068		0.011		0.756	0.496	0.226	0.438	0.284	0.39		0.998	0.153	0.284	0.017	0.071	0.071		0.98	0.027	0.651			0.257	1		0.954	0.642			0.723		0.987			0.481	0.885		0.999	0.999		0.056		0.039
29	CICSA
30	CIDMEGA	0.666	0.573	0.222	0.092		0.015		0.604	0.639	0.167	0.571	0.38	0.513		0.972	0.207	0.38	0.023	0.096	0.096		0.995	0.037	0.803			0.344	0.954		1	0.795			0.869		0.897			0.364	0.981		0.965	0.965		0.077		0.053
31	CIE	0.365	0.906	0.433	0.185		0.029		0.323	0.953	0.083	0.905	0.688	0.852		0.675	0.405	0.688	0.047	0.193	0.193		0.743	0.074	1			0.636	0.642		0.795	1			0.987		0.562			0.185	0.883		0.661	0.661		0.154		0.107
32	CINMOBI
33	CITIMEX
34	CMOCTEZ	0.423	0.837	0.373	0.157		0.025		0.377	0.896	0.098	0.836	0.608	0.775		0.757	0.348	0.608	0.04	0.165	0.165		0.822	0.063	0.99			0.558	0.723		0.869	0.987			1		0.641			0.217	0.943		0.743	0.743		0.131		0.091
35	CMR
36	COLLADO	0.891	0.377	0.14	0.057		0.009		0.836	0.428	0.265	0.377	0.242	0.334		0.973	0.13	0.242	0.014	0.06	0.06		0.936	0.023	0.571			0.218	0.987		0.897	0.562			0.641		1			0.554	0.811		0.979	0.979		0.048		0.033
37	COMERCI
38	COMPARC
39	CONVER	0.793	0.118	0.042	0.017		0.003		0.853	0.135	0.744	0.118	0.074	0.104		0.453	0.039	0.074	0.004	0.018	0.018		0.401	0.007	0.188			0.067	0.481		0.364	0.185			0.217		0.554			1	0.302		0.465	0.465		0.014		0.01
40	CREAL	0.571	0.668	0.269	0.112		0.018		0.513	0.737	0.137	0.666	0.454	0.604		0.912	0.25	0.454	0.028	0.117	0.117		0.956	0.045	0.891			0.413	0.885		0.981	0.883			0.943		0.811			0.302	1		0.901	0.901		0.093		0.065
41	CSUISSE
42	CYDSASA	0.8	0.455	0.171	0.07		0.011		0.737	0.513	0.217	0.454	0.295	0.404		1	0.159	0.295	0.018	0.074	0.074		0.987	0.028	0.67			0.267	0.999		0.965	0.661			0.743		0.979			0.465	0.901		1	1		0.059		0.041
43	DINE	0.8	0.455	0.171	0.07		0.011		0.737	0.513	0.217	0.454	0.295	0.404		1	0.159	0.295	0.018	0.074	0.074		0.987	0.028	0.67			0.267	0.999		0.965	0.661			0.743		0.979			0.465	0.901		1	1		0.059		0.041
44	EDOARDO
45	ELEKTRA	0.029	0.24	0.611	0.984		0.366		0.026	0.21	0.006	0.241	0.375	0.273		0.06	0.647	0.375	0.552	0.975	0.975		0.069	0.78	0.152			0.413	0.056		0.077	0.154			0.131		0.048			0.014	0.093		0.059	0.059		1		0.936
46	FACILSA
47	FEMSA	0.02	0.168	0.447	0.866		0.509		0.018	0.146	0.004	0.168	0.264	0.191		0.042	0.477	0.264	0.732	0.845	0.845		0.048	0.937	0.105			0.293	0.039		0.053	0.107			0.091		0.033			0.01	0.065		0.041	0.041		0.936		1
48	FERROMEX
49	FINDEP	0.452	0.802	0.348	0.146		0.023		0.403	0.866	0.105	0.801	0.573	0.738		0.793	0.325	0.573	0.037	0.153	0.153		0.856	0.059	0.977			0.525	0.759		0.9	0.973			0.997		0.677			0.233	0.964		0.779	0.779		0.122		0.085
50	FORD
51	FRAGUA	0.493	0.755	0.318	0.133		0.021		0.44	0.822	0.116	0.753	0.528	0.69		0.839	0.296	0.528	0.033	0.139	0.139		0.897	0.053	0.952			0.482	0.807		0.935	0.947			0.986		0.726			0.256	0.985		0.826	0.826		0.111		0.077
52	FRES	0.131	0.843	0.915	0.498		0.084		0.116	0.778	0.029	0.845	0.991	0.899		0.267	0.887	0.991	0.133	0.518	0.518		0.304	0.211	0.613			1	0.25		0.335	0.622			0.545		0.213			0.065	0.402		0.259	0.259		0.424		0.301
53	GAP	0.209	0.992	0.699	0.324		0.053		0.184	0.965	0.046	0.992	0.946	1		0.415	0.663	0.946	0.084	0.339	0.339		0.469	0.133	0.843			0.91	0.39		0.513	0.852			0.775		0.334			0.104	0.604		0.404	0.404		0.273		0.191
54	GBM	0.321	0.952	0.489	0.211		0.034		0.284	0.984	0.072	0.951	0.756	0.908		0.609	0.458	0.756	0.054	0.221	0.221		0.675	0.085	0.988			0.704	0.576		0.728	0.991			0.957		0.501			0.161	0.823		0.595	0.595		0.177		0.123
55	GCARSO	0.073	0.558	0.987	0.78		0.151		0.064	0.496	0.016	0.559	0.786	0.62		0.15	0.996	0.786	0.237	0.803	0.803		0.171	0.371	0.368			0.836	0.14		0.19	0.374			0.321		0.119			0.036	0.23		0.146	0.146		0.69		0.514
56	GCC	0.226	0.999	0.658	0.3		0.048		0.2	0.983	0.05	0.999	0.918	0.997		0.447	0.621	0.918	0.077	0.313	0.313		0.504	0.122	0.88			0.876	0.421		0.551	0.887			0.815		0.361			0.113	0.644		0.436	0.436		0.252		0.176
57	GENSEG	0.294	0.976	0.529	0.231		0.037		0.26	0.996	0.066	0.975	0.802	0.941		0.564	0.497	0.802	0.059	0.242	0.242		0.63	0.093	0.97			0.75	0.533		0.681	0.974			0.928		0.462			0.147	0.779		0.551	0.551		0.193		0.134
58	GEO	0.128	0.831	0.925	0.51		0.086		0.112	0.764	0.028	0.832	0.987	0.888		0.259	0.898	0.987	0.137	0.531	0.531		0.296	0.217	0.6			0.998	0.243		0.327	0.609			0.533		0.207			0.063	0.392		0.252	0.252		0.435		0.309
59	GEUSA
60	GFAMSA	0.193	0.979	0.738	0.349		0.057		0.171	0.943	0.043	0.979	0.967	0.997		0.387	0.701	0.967	0.09	0.364	0.364		0.438	0.143	0.807			0.937	0.363		0.48	0.816			0.737		0.311			0.096	0.567		0.377	0.377		0.294		0.205
61	GFINBUR	0.016	0.132	0.359	0.753		0.62		0.014	0.115	0.004	0.133	0.21	0.151		0.033	0.385	0.21	0.846	0.73	0.73		0.038	0.992	0.083			0.232	0.031		0.042	0.084			0.072		0.026			0.008	0.051		0.032	0.032		0.84		0.972
62	GFINTER	0.045	0.364	0.824	0.969		0.242		0.04	0.319	0.01	0.364	0.551	0.41		0.093	0.858	0.551	0.376	0.979	0.979		0.106	0.567	0.232			0.6	0.087		0.118	0.236			0.201		0.074			0.022	0.143		0.09	0.09		0.913		0.747
63	GFMULTI	0.214	0.995	0.685	0.316		0.051		0.189	0.972	0.048	0.995	0.937	1		0.426	0.648	0.937	0.081	0.33	0.33		0.48	0.129	0.856			0.899	0.4		0.526	0.864			0.789		0.343			0.107	0.618		0.415	0.415		0.265		0.185
64	GFNORTE	0.006	0.053	0.147	0.35		0.991		0.006	0.046	0.001	0.053	0.084	0.06		0.013	0.158	0.084	0.948	0.335	0.335		0.015	0.75	0.033			0.093	0.012		0.017	0.034			0.029		0.01			0.003	0.02		0.013	0.013		0.414		0.571
65	GIGANTE	0.379	0.89	0.417	0.177		0.028		0.336	0.94	0.086	0.889	0.668	0.833		0.696	0.39	0.668	0.045	0.186	0.186		0.763	0.071	1			0.616	0.662		0.814	0.999			0.993		0.582			0.192	0.9		0.682	0.682		0.148		0.103
66	GISSA	0.379	0.89	0.417	0.177		0.028		0.336	0.94	0.086	0.889	0.668	0.833		0.696	0.39	0.668	0.045	0.186	0.186		0.763	0.071	1			0.616	0.662		0.814	0.999			0.993		0.582			0.192	0.9		0.682	0.682		0.148		0.103
67	GMACMA
68	GMARTI
69	GMD	0.843	0.418	0.156	0.064		0.01		0.782	0.474	0.238	0.417	0.27	0.371		0.993	0.145	0.27	0.016	0.067	0.067		0.968	0.026	0.625			0.244	0.999		0.938	0.616			0.696		0.994			0.504	0.863		0.996	0.996		0.053		0.037
70	GMDR
71	GMEXICO	0.323	0.95	0.486	0.21		0.033		0.286	0.983	0.073	0.949	0.753	0.906		0.612	0.455	0.753	0.053	0.219	0.219		0.679	0.085	0.989			0.701	0.579		0.731	0.992			0.959		0.504			0.162	0.826		0.598	0.598		0.175		0.122
72	GMODELO
73	GNP	0.08	0.599	0.997	0.737		0.138		0.07	0.535	0.018	0.6	0.828	0.663		0.164	1	0.828	0.218	0.76	0.76		0.187	0.341	0.399			0.875	0.153		0.207	0.405			0.349		0.13			0.039	0.251		0.159	0.159		0.646		0.477
74	GPH	0.239	1	0.629	0.283		0.046		0.211	0.992	0.053	1	0.896	0.99		0.471	0.593	0.896	0.073	0.296	0.296		0.53	0.115	0.903			0.851	0.443		0.578	0.91			0.842		0.381			0.119	0.673		0.459	0.459		0.238		0.166
75	GPROFUT	0.04	0.327	0.77	0.99		0.269		0.036	0.287	0.009	0.328	0.501	0.37		0.083	0.806	0.501	0.416	0.996	0.996		0.095	0.62	0.208			0.548	0.078		0.106	0.212			0.181		0.066			0.02	0.128		0.081	0.081		0.95		0.801
76	GRUMA	0.118	0.793	0.951	0.546		0.094		0.104	0.725	0.026	0.794	0.972	0.854		0.24	0.927	0.972	0.148	0.567	0.567		0.274	0.234	0.562			0.991	0.225		0.303	0.571			0.497		0.191			0.058	0.364		0.234	0.234		0.467		0.333
77	HERDEZ	0.515	0.729	0.303	0.126		0.02		0.461	0.797	0.122	0.728	0.506	0.664		0.861	0.282	0.506	0.032	0.132	0.132		0.916	0.051	0.936			0.461	0.831		0.951	0.93			0.976		0.751			0.269	0.992		0.849	0.849		0.105		0.073
78	HICOAM
79	HILASAL	0.471	0.06	0.022	0.009		0.001		0.527	0.069	0.992	0.06	0.038	0.053		0.24	0.02	0.038	0.002	0.009	0.009		0.21	0.004	0.096			0.034	0.256		0.189	0.094			0.111		0.3			0.807	0.156		0.246	0.246		0.007		0.005
80	HOGAR
81	HOMEX	0.97	0.301	0.11	0.045		0.007		0.933	0.343	0.333	0.3	0.192	0.266		0.898	0.102	0.192	0.011	0.047	0.047		0.839	0.018	0.465			0.173	0.923		0.79	0.458			0.527		0.972			0.67	0.693		0.909	0.909		0.038		0.026
82	HSBC
83	ICA	0.053	0.423	0.896	0.919		0.206		0.047	0.373	0.012	0.424	0.629	0.475		0.109	0.923	0.629	0.322	0.935	0.935		0.125	0.493	0.272			0.681	0.102		0.139	0.277			0.237		0.087			0.026	0.169		0.106	0.106		0.844		0.665
84	ICH	0.14	0.873	0.889	0.47		0.079		0.123	0.81	0.031	0.874	0.998	0.924		0.284	0.858	0.998	0.125	0.489	0.489		0.323	0.198	0.646			0.999	0.266		0.357	0.655			0.576		0.227			0.069	0.427		0.277	0.277		0.399		0.282
85	IDEAL	0.109	0.755	0.972	0.582		0.101		0.096	0.686	0.024	0.756	0.951	0.818		0.223	0.952	0.951	0.16	0.604	0.604		0.254	0.253	0.527			0.978	0.208		0.281	0.535			0.464		0.177			0.054	0.338		0.217	0.217		0.5		0.358
86	INGBANK
87	INVEX	0.133	0.849	0.91	0.492		0.083		0.117	0.784	0.029	0.851	0.993	0.904		0.27	0.881	0.993	0.131	0.512	0.512		0.308	0.208	0.62			1	0.253		0.34	0.629			0.551		0.215			0.066	0.407		0.263	0.263		0.419		0.297
88	KIMBER	0.19	0.975	0.748	0.355		0.058		0.167	0.937	0.042	0.975	0.972	0.995		0.379	0.711	0.972	0.092	0.371	0.371		0.43	0.146	0.798			0.943	0.356		0.472	0.807			0.727		0.305			0.094	0.558		0.37	0.37		0.299		0.21
89	KOF	0.037	0.302	0.729	0.998		0.292		0.033	0.265	0.008	0.303	0.465	0.342		0.076	0.765	0.465	0.449	1	1		0.088	0.662	0.192			0.51	0.071		0.097	0.195			0.166		0.061			0.018	0.118		0.074	0.074		0.972		0.841
90	KUO	0.221	0.997	0.67	0.307		0.05		0.195	0.978	0.049	0.998	0.927	0.998		0.437	0.634	0.927	0.079	0.321	0.321		0.493	0.125	0.869			0.887	0.411		0.539	0.877			0.803		0.353			0.11	0.632		0.426	0.426		0.258		0.18
91	LAB	0.533	0.709	0.291	0.121		0.019		0.477	0.778	0.127	0.708	0.489	0.645		0.879	0.272	0.489	0.031	0.127	0.127		0.931	0.049	0.923			0.445	0.849		0.962	0.916			0.967		0.771			0.279	0.997		0.866	0.866		0.101		0.07
92	LAMOSA	0.34	0.933	0.463	0.199		0.032		0.301	0.972	0.077	0.932	0.726	0.884		0.639	0.433	0.726	0.05	0.208	0.208		0.706	0.08	0.996			0.673	0.606		0.758	0.997			0.973		0.529			0.172	0.851		0.625	0.625		0.166		0.115
93	LASEG
94	LIVEPOL	0.072	0.551	0.985	0.787		0.153		0.063	0.49	0.016	0.552	0.78	0.613		0.148	0.995	0.78	0.241	0.809	0.809		0.169	0.375	0.363			0.83	0.138		0.187	0.369			0.317		0.117			0.036	0.227		0.144	0.144		0.697		0.521
95	MASECA	0.419	0.842	0.377	0.159		0.025		0.373	0.901	0.096	0.841	0.614	0.78		0.751	0.352	0.614	0.04	0.166	0.166		0.817	0.064	0.991			0.564	0.717		0.865	0.989			1		0.635			0.214	0.94		0.737	0.737		0.133		0.092
96	MAXCOM	0.788	0.464	0.175	0.072		0.011		0.725	0.523	0.212	0.463	0.301	0.413		1	0.163	0.301	0.018	0.075	0.075		0.99	0.029	0.682			0.272	0.998		0.971	0.673			0.754		0.975			0.455	0.91		1	1		0.06		0.042
97	MEDICA	0.977	0.293	0.107	0.044		0.007		0.943	0.334	0.343	0.292	0.186	0.258		0.885	0.099	0.186	0.011	0.046	0.046		0.825	0.018	0.453			0.168	0.912		0.775	0.445			0.514		0.965			0.685	0.678		0.897	0.897		0.036		0.025
98	MEGA	0.272	0.99	0.565	0.249		0.04		0.241	1	0.061	0.989	0.839	0.963		0.528	0.532	0.839	0.064	0.261	0.261		0.591	0.101	0.949			0.789	0.498		0.642	0.954			0.899		0.431			0.136	0.74		0.516	0.516		0.209		0.145
99	MEXCHEM	0.088	0.645	1	0.69		0.126		0.077	0.578	0.019	0.646	0.87	0.71		0.179	0.995	0.87	0.199	0.713	0.713		0.205	0.312	0.434			0.913	0.168		0.227	0.442			0.381		0.143			0.043	0.275		0.175	0.175		0.6		0.438
100	MINSA	0.12	0.801	0.946	0.538		0.092		0.106	0.733	0.026	0.803	0.976	0.861		0.244	0.921	0.976	0.146	0.559	0.559		0.279	0.23	0.571			0.993	0.229		0.308	0.579			0.505		0.195			0.059	0.37		0.238	0.238		0.459		0.327
101	NEMAK	0.107	0.746	0.975	0.59		0.103		0.094	0.677	0.024	0.747	0.946	0.81		0.219	0.957	0.946	0.163	0.613	0.613		0.25	0.257	0.519			0.974	0.205		0.276	0.527			0.457		0.174			0.053	0.333		0.213	0.213		0.507		0.364
102	NRF
103	NUTRISA
104	OMA	0.314	0.958	0.498	0.216		0.034		0.278	0.988	0.071	0.958	0.767	0.916		0.598	0.467	0.767	0.055	0.226	0.226		0.664	0.087	0.985			0.715	0.566		0.716	0.988			0.95		0.492			0.158	0.813		0.584	0.584		0.18		0.125
105	PASA	0.987	0.277	0.101	0.041		0.007		0.959	0.317	0.361	0.277	0.176	0.245		0.862	0.094	0.176	0.01	0.043	0.043		0.799	0.017	0.431			0.159	0.89		0.748	0.424			0.49		0.949			0.713	0.65		0.874	0.874		0.035		0.024
106	PATRIA
107	PATRIMO
108	PE&OLES	0.065	0.505	0.962	0.836		0.169		0.057	0.447	0.014	0.506	0.728	0.564		0.133	0.979	0.728	0.266	0.857	0.857		0.153	0.413	0.329			0.78	0.125		0.169	0.335			0.287		0.106			0.032	0.205		0.13	0.13		0.749		0.568
109	PINFRA	0.364	0.907	0.434	0.185		0.029		0.322	0.953	0.083	0.906	0.69	0.853		0.674	0.406	0.69	0.047	0.194	0.194		0.742	0.075	1			0.637	0.641		0.793	1			0.986		0.561			0.184	0.882		0.66	0.66		0.155		0.107
110	POCHTEC	0.985	0.2	0.072	0.03		0.005		0.999	0.229	0.489	0.2	0.126	0.176		0.701	0.067	0.126	0.007	0.031	0.031		0.633	0.012	0.316			0.114	0.735		0.583	0.31			0.362		0.815			0.872	0.494		0.715	0.715		0.025		0.017
111	POSADAS	0.336	0.937	0.469	0.201		0.032		0.297	0.975	0.076	0.937	0.733	0.889		0.632	0.439	0.733	0.051	0.211	0.211		0.699	0.081	0.994			0.68	0.599		0.751	0.996			0.969		0.522			0.169	0.845		0.618	0.618		0.168		0.117
112	PROPCORP
113	Q	0.341	0.932	0.462	0.198		0.032		0.302	0.971	0.077	0.931	0.724	0.882		0.64	0.432	0.724	0.05	0.207	0.207		0.708	0.08	0.996			0.672	0.607		0.76	0.997			0.973		0.53			0.172	0.853		0.626	0.626		0.166		0.115
114	RCENTRO	0.927	0.161	0.058	0.024		0.004		0.966	0.184	0.59	0.16	0.101	0.141		0.591	0.054	0.101	0.006	0.025	0.025		0.528	0.009	0.255			0.091	0.624		0.483	0.25			0.293		0.706			0.953	0.405		0.605	0.605		0.02		0.014
115	RUBA
116	SAB	0.159	0.923	0.834	0.419		0.069		0.14	0.868	0.035	0.924	0.998	0.963		0.321	0.799	0.998	0.11	0.437	0.437		0.365	0.174	0.71			0.986	0.301		0.402	0.719			0.638		0.257			0.079	0.479		0.312	0.312		0.354		0.249
117	SANLUIS
118	SARE	0.647	0.592	0.231	0.096		0.015		0.585	0.659	0.16	0.59	0.394	0.531		0.962	0.215	0.394	0.024	0.1	0.1		0.99	0.038	0.822			0.357	0.942		0.999	0.814			0.886		0.881			0.35	0.988		0.954	0.954		0.08		0.055
119	Scotiab
120	SIGMA
121	SIMEC
122	SORIANA	0.071	0.545	0.983	0.794		0.155		0.063	0.484	0.016	0.546	0.773	0.606		0.146	0.993	0.773	0.244	0.816	0.816		0.167	0.38	0.358			0.824	0.136		0.185	0.364			0.313		0.116			0.035	0.224		0.142	0.142		0.704		0.527
123	TEKCHEM	0.754	0.109	0.039	0.016		0.003		0.816	0.125	0.784	0.109	0.068	0.096		0.421	0.036	0.068	0.004	0.017	0.017		0.372	0.006	0.174			0.062	0.448		0.337	0.171			0.2		0.518			0.997	0.28		0.432	0.432		0.013		0.009
124	TELFIM
125	TELMEX
126	TLEVISA	0.035	0.286	0.7	1		0.308		0.031	0.251	0.008	0.287	0.443	0.324		0.072	0.737	0.443	0.472	0.999	0.999		0.083	0.69	0.181			0.486	0.068		0.092	0.185			0.157		0.057			0.017	0.112		0.07	0.07		0.984		0.866
127	TMM	0.382	0.885	0.413	0.175		0.028		0.339	0.937	0.087	0.884	0.663	0.828		0.701	0.386	0.663	0.044	0.184	0.184		0.769	0.071	0.999			0.611	0.667		0.819	0.999			0.994		0.587			0.194	0.904		0.687	0.687		0.147		0.102
128	TOYOTA
129	TS	0.341	0.932	0.462	0.198		0.032		0.302	0.971	0.077	0.931	0.724	0.882		0.64	0.432	0.724	0.05	0.207	0.207		0.708	0.08	0.996			0.672	0.607		0.76	0.997			0.973		0.53			0.172	0.853		0.626	0.626		0.166		0.115
130	UNIFIN	0.128	0.832	0.924	0.508		0.086		0.113	0.766	0.028	0.834	0.988	0.889		0.26	0.896	0.988	0.136	0.529	0.529		0.297	0.216	0.602			0.999	0.244		0.328	0.611			0.534		0.208			0.063	0.393		0.253	0.253		0.433		0.308
131	URBI	0.128	0.832	0.924	0.508		0.086		0.113	0.766	0.028	0.834	0.988	0.889		0.26	0.896	0.988	0.136	0.529	0.529		0.297	0.216	0.602			0.999	0.244		0.328	0.611			0.534		0.208			0.063	0.393		0.253	0.253		0.433		0.308
132	VALUEGF	0.863	0.402	0.149	0.061		0.01		0.804	0.455	0.248	0.401	0.258	0.356		0.986	0.139	0.258	0.015	0.064	0.064		0.956	0.025	0.603			0.233	0.995		0.923	0.594			0.674		0.998			0.524	0.842		0.991	0.991		0.051		0.035
133	VASCONIA	0.766	0.112	0.04	0.016		0.003		0.828	0.128	0.772	0.111	0.07	0.098		0.431	0.037	0.07	0.004	0.017	0.017		0.381	0.007	0.178			0.063	0.458		0.345	0.175			0.205		0.529			0.998	0.287		0.442	0.442		0.014		0.009
134	VITRO	1	0.234	0.085	0.035		0.005		0.993	0.268	0.424	0.234	0.148	0.206		0.78	0.079	0.148	0.009	0.036	0.036		0.713	0.014	0.367			0.133	0.813		0.661	0.361			0.419		0.886			0.799	0.566		0.794	0.794		0.029		0.02
135	VWLEASE
136	WALMEX	0.024	0.198	0.517	0.931		0.44		0.021	0.172	0.005	0.198	0.31	0.224		0.049	0.55	0.31	0.648	0.914	0.914		0.057	0.873	0.124			0.343	0.046		0.063	0.126			0.108		0.039			0.012	0.076		0.048	0.048		0.98		0.986
137	XIGNUX
[truncated: 89 more columns]
